# Supplementary material for: BioThings Explorer: a query engine for a federated knowledge graph of biomedical APIs
Source: Bioinformatics. 2023 Sep 14;39(9):btad570. doi: 10.1093/bioinformatics/btad570 (PMC11015316; doi:10.1093/bioinformatics/btad570)
Supplement: btad570_Supplementary_Data [file btad570_supplementary_data.zip]

Archive with 3 entries (3 files):
- supptable.tsv
- supp_fig_1.pdf
- supp_fig_2.pdf
