# Supplementary material for: BioThings Explorer: a query engine for a federated knowledge graph of biomedical APIs
Source: Bioinformatics. 2023 Sep 14;39(9):btad570. doi: 10.1093/bioinformatics/btad570 (PMC11015316; doi:10.1093/bioinformatics/btad570)
Supplement: btad570_Supplementary_Data [file btad570_supplementary_data.zip › supptable.tsv]

subject	object	predicate	api_name	api_id
Disease	Gene	caused_by	BioLink API	d22b657426375a5295e7da8a303b9893
Disease	Gene	condition_associated_with_gene	BioLink API	d22b657426375a5295e7da8a303b9893
Disease	Pathway	actively_involves	BioLink API	d22b657426375a5295e7da8a303b9893
Disease	PhenotypicFeature	has_phenotype	BioLink API	d22b657426375a5295e7da8a303b9893
Disease	SequenceVariant	contribution_from	BioLink API	d22b657426375a5295e7da8a303b9893
Gene	Disease	causes	BioLink API	d22b657426375a5295e7da8a303b9893
Gene	Disease	gene_associated_with_condition	BioLink API	d22b657426375a5295e7da8a303b9893
Gene	Disease	related_to	BioLink API	d22b657426375a5295e7da8a303b9893
Gene	Gene	interacts_with	BioLink API	d22b657426375a5295e7da8a303b9893
Gene	GrossAnatomicalStructure	expressed_in	BioLink API	d22b657426375a5295e7da8a303b9893
Gene	PhenotypicFeature	gene_associated_with_condition	BioLink API	d22b657426375a5295e7da8a303b9893
Gene	PhenotypicFeature	related_to	BioLink API	d22b657426375a5295e7da8a303b9893
Gene	SequenceVariant	has_sequence_variant	BioLink API	d22b657426375a5295e7da8a303b9893
GrossAnatomicalStructure	Gene	expresses	BioLink API	d22b657426375a5295e7da8a303b9893
Pathway	Disease	actively_involved_in	BioLink API	d22b657426375a5295e7da8a303b9893
PhenotypicFeature	Disease	phenotype_of	BioLink API	d22b657426375a5295e7da8a303b9893
PhenotypicFeature	Gene	condition_associated_with_gene	BioLink API	d22b657426375a5295e7da8a303b9893
PhenotypicFeature	SequenceVariant	related_to	BioLink API	d22b657426375a5295e7da8a303b9893
SequenceVariant	Disease	contributes_to	BioLink API	d22b657426375a5295e7da8a303b9893
SequenceVariant	Gene	is_sequence_variant_of	BioLink API	d22b657426375a5295e7da8a303b9893
SequenceVariant	PhenotypicFeature	related_to	BioLink API	d22b657426375a5295e7da8a303b9893
Gene	SmallMolecule	physically_interacts_with	BioThings BindingDB API	38e9e5169a72aee3659c9ddba956790d
SmallMolecule	Gene	physically_interacts_with	BioThings BindingDB API	38e9e5169a72aee3659c9ddba956790d
Disease	Pathway	actively_involves	BioThings BioPlanet Pathway-Disease API	55a223c6c6e0291dbd05f2faf27d16f4
Pathway	Disease	actively_involved_in	BioThings BioPlanet Pathway-Disease API	55a223c6c6e0291dbd05f2faf27d16f4
Gene	Pathway	participates_in	BioThings BioPlanet Pathway-Gene API	b99c6dd64abcefe87dcd0a51c249ee6d
Pathway	Gene	has_participant	BioThings BioPlanet Pathway-Gene API	b99c6dd64abcefe87dcd0a51c249ee6d
SmallMolecule	SmallMolecule	interacts_with	BioThings DDInter API	00fb85fc776279163199e6c50f6ddfc6
Gene	SmallMolecule	affected_by	BioThings DGIdb API	e3edd325c76f2992a111b43a907a4870
Gene	SmallMolecule	interacts_with	BioThings DGIdb API	e3edd325c76f2992a111b43a907a4870
Gene	SmallMolecule	physically_interacts_with	BioThings DGIdb API	e3edd325c76f2992a111b43a907a4870
SmallMolecule	Gene	affects	BioThings DGIdb API	e3edd325c76f2992a111b43a907a4870
SmallMolecule	Gene	interacts_with	BioThings DGIdb API	e3edd325c76f2992a111b43a907a4870
SmallMolecule	Gene	physically_interacts_with	BioThings DGIdb API	e3edd325c76f2992a111b43a907a4870
Disease	Gene	condition_associated_with_gene	BioThings DISEASES API	a7f784626a426d054885a5f33f17d3f8
Gene	Disease	gene_associated_with_condition	BioThings DISEASES API	a7f784626a426d054885a5f33f17d3f8
Disease	Gene	related_to	BioThings EBIgene2phenotype API	1f47552dabd67351d4c625adb0a10d00
Gene	Disease	related_to	BioThings EBIgene2phenotype API	1f47552dabd67351d4c625adb0a10d00
BiologicalProcess	BiologicalProcess	has_part	BioThings GO Biological Process API	cc857d5b7c8b7609b5bbb38ff990bfff
BiologicalProcess	BiologicalProcess	part_of	BioThings GO Biological Process API	cc857d5b7c8b7609b5bbb38ff990bfff
BiologicalProcess	BiologicalProcess	regulated_by	BioThings GO Biological Process API	cc857d5b7c8b7609b5bbb38ff990bfff
BiologicalProcess	BiologicalProcess	regulates	BioThings GO Biological Process API	cc857d5b7c8b7609b5bbb38ff990bfff
BiologicalProcess	BiologicalProcess	subclass_of	BioThings GO Biological Process API	cc857d5b7c8b7609b5bbb38ff990bfff
BiologicalProcess	BiologicalProcess	superclass_of	BioThings GO Biological Process API	cc857d5b7c8b7609b5bbb38ff990bfff
CellularComponent	CellularComponent	has_part	BioThings GO Cellular Component API	f339b28426e7bf72028f60feefcd7465
CellularComponent	CellularComponent	part_of	BioThings GO Cellular Component API	f339b28426e7bf72028f60feefcd7465
CellularComponent	CellularComponent	subclass_of	BioThings GO Cellular Component API	f339b28426e7bf72028f60feefcd7465
CellularComponent	CellularComponent	superclass_of	BioThings GO Cellular Component API	f339b28426e7bf72028f60feefcd7465
MolecularActivity	MolecularActivity	has_part	BioThings GO Molecular Function API	34bad236d77bea0a0ee6c6cba5be54a6
MolecularActivity	MolecularActivity	part_of	BioThings GO Molecular Function API	34bad236d77bea0a0ee6c6cba5be54a6
MolecularActivity	MolecularActivity	subclass_of	BioThings GO Molecular Function API	34bad236d77bea0a0ee6c6cba5be54a6
MolecularActivity	MolecularActivity	superclass_of	BioThings GO Molecular Function API	34bad236d77bea0a0ee6c6cba5be54a6
Disease	SmallMolecule	treated_by	BioThings GTRx API	316eab811fd9ef1097df98bcaa9f7361
SmallMolecule	Disease	treats	BioThings GTRx API	316eab811fd9ef1097df98bcaa9f7361
PhenotypicFeature	PhenotypicFeature	subclass_of	BioThings HPO API	a5b0ec6bfde5008984d4b6cde402d61f
PhenotypicFeature	PhenotypicFeature	superclass_of	BioThings HPO API	a5b0ec6bfde5008984d4b6cde402d61f
Disease	SmallMolecule	adverse_event_of	BioThings IDISK API	32f36164fabed5d3abe6c2fd899c9418
Disease	SmallMolecule	treated_by	BioThings IDISK API	32f36164fabed5d3abe6c2fd899c9418
PhenotypicFeature	SmallMolecule	adverse_event_of	BioThings IDISK API	32f36164fabed5d3abe6c2fd899c9418
SmallMolecule	Disease	has_adverse_event	BioThings IDISK API	32f36164fabed5d3abe6c2fd899c9418
SmallMolecule	Disease	treats	BioThings IDISK API	32f36164fabed5d3abe6c2fd899c9418
SmallMolecule	PhenotypicFeature	has_adverse_event	BioThings IDISK API	32f36164fabed5d3abe6c2fd899c9418
SmallMolecule	SmallMolecule	interacts_with	BioThings IDISK API	32f36164fabed5d3abe6c2fd899c9418
Disease	Gene	related_to	BioThings MGIgene2phenotype API	77ed27f111262d0289ed4f4071faa619
Gene	Disease	related_to	BioThings MGIgene2phenotype API	77ed27f111262d0289ed4f4071faa619
Gene	PhenotypicFeature	related_to	BioThings MGIgene2phenotype API	77ed27f111262d0289ed4f4071faa619
PhenotypicFeature	Gene	related_to	BioThings MGIgene2phenotype API	77ed27f111262d0289ed4f4071faa619
Disease	Gene	occurs_together_in_literature_with	BioThings PFOCR API	edeb26858bd27d0322af93e7a9e08761
Disease	SmallMolecule	occurs_together_in_literature_with	BioThings PFOCR API	edeb26858bd27d0322af93e7a9e08761
Gene	Disease	occurs_together_in_literature_with	BioThings PFOCR API	edeb26858bd27d0322af93e7a9e08761
Gene	SmallMolecule	occurs_together_in_literature_with	BioThings PFOCR API	edeb26858bd27d0322af93e7a9e08761
SmallMolecule	Disease	occurs_together_in_literature_with	BioThings PFOCR API	edeb26858bd27d0322af93e7a9e08761
SmallMolecule	Gene	occurs_together_in_literature_with	BioThings PFOCR API	edeb26858bd27d0322af93e7a9e08761
Disease	Gene	condition_associated_with_gene	BioThings RARe-SOURCE API	b772ebfbfa536bba37764d7fddb11d6f
Gene	Disease	gene_associated_with_condition	BioThings RARe-SOURCE API	b772ebfbfa536bba37764d7fddb11d6f
MolecularActivity	SmallMolecule	has_participant	BioThings Rhea API	03283cc2b21c077be6794e1704b1d230
SmallMolecule	MolecularActivity	participates_in	BioThings Rhea API	03283cc2b21c077be6794e1704b1d230
Activity	Disease	predisposes	BioThings SEMMEDDB API	1d288b3a3caf75d541ffaae3aab386c8
Activity	Disease	prevents	BioThings SEMMEDDB API	1d288b3a3caf75d541ffaae3aab386c8
Activity	Disease	treats	BioThings SEMMEDDB API	1d288b3a3caf75d541ffaae3aab386c8
Activity	PathologicalProcess	prevents	BioThings SEMMEDDB API	1d288b3a3caf75d541ffaae3aab386c8
Activity	PathologicalProcess	treats	BioThings SEMMEDDB API	1d288b3a3caf75d541ffaae3aab386c8
Activity	PhenotypicFeature	prevents	BioThings SEMMEDDB API	1d288b3a3caf75d541ffaae3aab386c8
Activity	PhenotypicFeature	treats	BioThings SEMMEDDB API	1d288b3a3caf75d541ffaae3aab386c8
Activity	Procedure	affects	BioThings SEMMEDDB API	1d288b3a3caf75d541ffaae3aab386c8
AnatomicalEntity	AnatomicalEntity	has_part	BioThings SEMMEDDB API	1d288b3a3caf75d541ffaae3aab386c8
AnatomicalEntity	AnatomicalEntity	located_in	BioThings SEMMEDDB API	1d288b3a3caf75d541ffaae3aab386c8
AnatomicalEntity	AnatomicalEntity	location_of	BioThings SEMMEDDB API	1d288b3a3caf75d541ffaae3aab386c8
AnatomicalEntity	AnatomicalEntity	part_of	BioThings SEMMEDDB API	1d288b3a3caf75d541ffaae3aab386c8
AnatomicalEntity	Bacterium	location_of	BioThings SEMMEDDB API	1d288b3a3caf75d541ffaae3aab386c8
AnatomicalEntity	BiologicalEntity	has_part	BioThings SEMMEDDB API	1d288b3a3caf75d541ffaae3aab386c8
AnatomicalEntity	BiologicalEntity	location_of	BioThings SEMMEDDB API	1d288b3a3caf75d541ffaae3aab386c8
AnatomicalEntity	Cell	located_in	BioThings SEMMEDDB API	1d288b3a3caf75d541ffaae3aab386c8
AnatomicalEntity	Cell	part_of	BioThings SEMMEDDB API	1d288b3a3caf75d541ffaae3aab386c8
AnatomicalEntity	Cell	produced_by	BioThings SEMMEDDB API	1d288b3a3caf75d541ffaae3aab386c8
AnatomicalEntity	CellularComponent	located_in	BioThings SEMMEDDB API	1d288b3a3caf75d541ffaae3aab386c8
AnatomicalEntity	CellularComponent	location_of	BioThings SEMMEDDB API	1d288b3a3caf75d541ffaae3aab386c8
AnatomicalEntity	CellularComponent	produced_by	BioThings SEMMEDDB API	1d288b3a3caf75d541ffaae3aab386c8
AnatomicalEntity	Cohort	part_of	BioThings SEMMEDDB API	1d288b3a3caf75d541ffaae3aab386c8
AnatomicalEntity	DiagnosticAid	location_of	BioThings SEMMEDDB API	1d288b3a3caf75d541ffaae3aab386c8
AnatomicalEntity	Disease	causes	BioThings SEMMEDDB API	1d288b3a3caf75d541ffaae3aab386c8
AnatomicalEntity	Disease	location_of	BioThings SEMMEDDB API	1d288b3a3caf75d541ffaae3aab386c8
AnatomicalEntity	Disease	part_of	BioThings SEMMEDDB API	1d288b3a3caf75d541ffaae3aab386c8
AnatomicalEntity	Disease	produced_by	BioThings SEMMEDDB API	1d288b3a3caf75d541ffaae3aab386c8
AnatomicalEntity	DiseaseOrPhenotypicFeature	location_of	BioThings SEMMEDDB API	1d288b3a3caf75d541ffaae3aab386c8
AnatomicalEntity	DiseaseOrPhenotypicFeature	related_to	BioThings SEMMEDDB API	1d288b3a3caf75d541ffaae3aab386c8
AnatomicalEntity	Fungus	location_of	BioThings SEMMEDDB API	1d288b3a3caf75d541ffaae3aab386c8
AnatomicalEntity	Gene	affected_by	BioThings SEMMEDDB API	1d288b3a3caf75d541ffaae3aab386c8
AnatomicalEntity	Gene	has_part	BioThings SEMMEDDB API	1d288b3a3caf75d541ffaae3aab386c8
AnatomicalEntity	Gene	location_of	BioThings SEMMEDDB API	1d288b3a3caf75d541ffaae3aab386c8
AnatomicalEntity	Gene	produced_by	BioThings SEMMEDDB API	1d288b3a3caf75d541ffaae3aab386c8
AnatomicalEntity	GrossAnatomicalStructure	located_in	BioThings SEMMEDDB API	1d288b3a3caf75d541ffaae3aab386c8
AnatomicalEntity	GrossAnatomicalStructure	location_of	BioThings SEMMEDDB API	1d288b3a3caf75d541ffaae3aab386c8
AnatomicalEntity	GrossAnatomicalStructure	part_of	BioThings SEMMEDDB API	1d288b3a3caf75d541ffaae3aab386c8
AnatomicalEntity	GrossAnatomicalStructure	produced_by	BioThings SEMMEDDB API	1d288b3a3caf75d541ffaae3aab386c8
AnatomicalEntity	PathologicalProcess	causes	BioThings SEMMEDDB API	1d288b3a3caf75d541ffaae3aab386c8
AnatomicalEntity	PathologicalProcess	location_of	BioThings SEMMEDDB API	1d288b3a3caf75d541ffaae3aab386c8
AnatomicalEntity	PathologicalProcess	produced_by	BioThings SEMMEDDB API	1d288b3a3caf75d541ffaae3aab386c8
AnatomicalEntity	Phenomenon	location_of	BioThings SEMMEDDB API	1d288b3a3caf75d541ffaae3aab386c8
AnatomicalEntity	PhenotypicFeature	location_of	BioThings SEMMEDDB API	1d288b3a3caf75d541ffaae3aab386c8
AnatomicalEntity	PhysiologicalProcess	produced_by	BioThings SEMMEDDB API	1d288b3a3caf75d541ffaae3aab386c8
AnatomicalEntity	Polypeptide	affected_by	BioThings SEMMEDDB API	1d288b3a3caf75d541ffaae3aab386c8
AnatomicalEntity	Polypeptide	has_part	BioThings SEMMEDDB API	1d288b3a3caf75d541ffaae3aab386c8
AnatomicalEntity	Polypeptide	location_of	BioThings SEMMEDDB API	1d288b3a3caf75d541ffaae3aab386c8
AnatomicalEntity	Polypeptide	produced_by	BioThings SEMMEDDB API	1d288b3a3caf75d541ffaae3aab386c8
AnatomicalEntity	Procedure	location_of	BioThings SEMMEDDB API	1d288b3a3caf75d541ffaae3aab386c8
AnatomicalEntity	SmallMolecule	affected_by	BioThings SEMMEDDB API	1d288b3a3caf75d541ffaae3aab386c8
AnatomicalEntity	SmallMolecule	has_part	BioThings SEMMEDDB API	1d288b3a3caf75d541ffaae3aab386c8
AnatomicalEntity	SmallMolecule	location_of	BioThings SEMMEDDB API	1d288b3a3caf75d541ffaae3aab386c8
AnatomicalEntity	Virus	location_of	BioThings SEMMEDDB API	1d288b3a3caf75d541ffaae3aab386c8
AnatomicalEntity	Virus	part_of	BioThings SEMMEDDB API	1d288b3a3caf75d541ffaae3aab386c8
Bacterium	AnatomicalEntity	located_in	BioThings SEMMEDDB API	1d288b3a3caf75d541ffaae3aab386c8
Bacterium	Bacterium	interacts_with	BioThings SEMMEDDB API	1d288b3a3caf75d541ffaae3aab386c8
Bacterium	BiologicalEntity	has_part	BioThings SEMMEDDB API	1d288b3a3caf75d541ffaae3aab386c8
Bacterium	BiologicalEntity	location_of	BioThings SEMMEDDB API	1d288b3a3caf75d541ffaae3aab386c8
Bacterium	Cell	has_part	BioThings SEMMEDDB API	1d288b3a3caf75d541ffaae3aab386c8
Bacterium	Cell	located_in	BioThings SEMMEDDB API	1d288b3a3caf75d541ffaae3aab386c8
Bacterium	CellularComponent	has_part	BioThings SEMMEDDB API	1d288b3a3caf75d541ffaae3aab386c8
Bacterium	CellularComponent	located_in	BioThings SEMMEDDB API	1d288b3a3caf75d541ffaae3aab386c8
Bacterium	Disease	affected_by	BioThings SEMMEDDB API	1d288b3a3caf75d541ffaae3aab386c8
Bacterium	Disease	causes	BioThings SEMMEDDB API	1d288b3a3caf75d541ffaae3aab386c8
Bacterium	Disease	contains_process	BioThings SEMMEDDB API	1d288b3a3caf75d541ffaae3aab386c8
Bacterium	Disease	has_part	BioThings SEMMEDDB API	1d288b3a3caf75d541ffaae3aab386c8
Bacterium	Disease	located_in	BioThings SEMMEDDB API	1d288b3a3caf75d541ffaae3aab386c8
Bacterium	Disease	related_to	BioThings SEMMEDDB API	1d288b3a3caf75d541ffaae3aab386c8
Bacterium	Fungus	interacts_with	BioThings SEMMEDDB API	1d288b3a3caf75d541ffaae3aab386c8
Bacterium	Gene	has_part	BioThings SEMMEDDB API	1d288b3a3caf75d541ffaae3aab386c8
Bacterium	Gene	interacts_with	BioThings SEMMEDDB API	1d288b3a3caf75d541ffaae3aab386c8
Bacterium	Gene	location_of	BioThings SEMMEDDB API	1d288b3a3caf75d541ffaae3aab386c8
Bacterium	Gene	produces	BioThings SEMMEDDB API	1d288b3a3caf75d541ffaae3aab386c8
Bacterium	GrossAnatomicalStructure	has_part	BioThings SEMMEDDB API	1d288b3a3caf75d541ffaae3aab386c8
Bacterium	GrossAnatomicalStructure	located_in	BioThings SEMMEDDB API	1d288b3a3caf75d541ffaae3aab386c8
Bacterium	NucleicAcidEntity	has_part	BioThings SEMMEDDB API	1d288b3a3caf75d541ffaae3aab386c8
Bacterium	NucleicAcidEntity	location_of	BioThings SEMMEDDB API	1d288b3a3caf75d541ffaae3aab386c8
Bacterium	PathologicalProcess	affected_by	BioThings SEMMEDDB API	1d288b3a3caf75d541ffaae3aab386c8
Bacterium	PathologicalProcess	causes	BioThings SEMMEDDB API	1d288b3a3caf75d541ffaae3aab386c8
Bacterium	Phenomenon	affected_by	BioThings SEMMEDDB API	1d288b3a3caf75d541ffaae3aab386c8
Bacterium	PhenotypicFeature	related_to	BioThings SEMMEDDB API	1d288b3a3caf75d541ffaae3aab386c8
Bacterium	PhysiologicalProcess	affected_by	BioThings SEMMEDDB API	1d288b3a3caf75d541ffaae3aab386c8
Bacterium	PhysiologicalProcess	causes	BioThings SEMMEDDB API	1d288b3a3caf75d541ffaae3aab386c8
Bacterium	PhysiologicalProcess	contains_process	BioThings SEMMEDDB API	1d288b3a3caf75d541ffaae3aab386c8
Bacterium	Polypeptide	has_part	BioThings SEMMEDDB API	1d288b3a3caf75d541ffaae3aab386c8
Bacterium	Polypeptide	interacts_with	BioThings SEMMEDDB API	1d288b3a3caf75d541ffaae3aab386c8
Bacterium	Polypeptide	location_of	BioThings SEMMEDDB API	1d288b3a3caf75d541ffaae3aab386c8
Bacterium	Polypeptide	produces	BioThings SEMMEDDB API	1d288b3a3caf75d541ffaae3aab386c8
Bacterium	Protein	has_part	BioThings SEMMEDDB API	1d288b3a3caf75d541ffaae3aab386c8
Bacterium	Protein	location_of	BioThings SEMMEDDB API	1d288b3a3caf75d541ffaae3aab386c8
Bacterium	SmallMolecule	has_part	BioThings SEMMEDDB API	1d288b3a3caf75d541ffaae3aab386c8
Bacterium	SmallMolecule	interacts_with	BioThings SEMMEDDB API	1d288b3a3caf75d541ffaae3aab386c8
Bacterium	SmallMolecule	location_of	BioThings SEMMEDDB API	1d288b3a3caf75d541ffaae3aab386c8
Bacterium	SmallMolecule	produces	BioThings SEMMEDDB API	1d288b3a3caf75d541ffaae3aab386c8
Bacterium	Virus	interacts_with	BioThings SEMMEDDB API	1d288b3a3caf75d541ffaae3aab386c8
Behavior	Behavior	affected_by	BioThings SEMMEDDB API	1d288b3a3caf75d541ffaae3aab386c8
Behavior	Behavior	affects	BioThings SEMMEDDB API	1d288b3a3caf75d541ffaae3aab386c8
Behavior	Cohort	occurs_in	BioThings SEMMEDDB API	1d288b3a3caf75d541ffaae3aab386c8
Behavior	Disease	affected_by	BioThings SEMMEDDB API	1d288b3a3caf75d541ffaae3aab386c8
Behavior	Disease	predisposes	BioThings SEMMEDDB API	1d288b3a3caf75d541ffaae3aab386c8
Behavior	PhysiologicalProcess	affects	BioThings SEMMEDDB API	1d288b3a3caf75d541ffaae3aab386c8
BiologicalEntity	AnatomicalEntity	located_in	BioThings SEMMEDDB API	1d288b3a3caf75d541ffaae3aab386c8
BiologicalEntity	AnatomicalEntity	part_of	BioThings SEMMEDDB API	1d288b3a3caf75d541ffaae3aab386c8
BiologicalEntity	Bacterium	located_in	BioThings SEMMEDDB API	1d288b3a3caf75d541ffaae3aab386c8
BiologicalEntity	Bacterium	part_of	BioThings SEMMEDDB API	1d288b3a3caf75d541ffaae3aab386c8
BiologicalEntity	BiologicalEntity	affected_by	BioThings SEMMEDDB API	1d288b3a3caf75d541ffaae3aab386c8
BiologicalEntity	BiologicalEntity	affects	BioThings SEMMEDDB API	1d288b3a3caf75d541ffaae3aab386c8
BiologicalEntity	BiologicalEntity	close_match	BioThings SEMMEDDB API	1d288b3a3caf75d541ffaae3aab386c8
BiologicalEntity	BiologicalEntity	coexists_with	BioThings SEMMEDDB API	1d288b3a3caf75d541ffaae3aab386c8
BiologicalEntity	BiologicalEntity	derives_from	BioThings SEMMEDDB API	1d288b3a3caf75d541ffaae3aab386c8
BiologicalEntity	BiologicalEntity	derives_into	BioThings SEMMEDDB API	1d288b3a3caf75d541ffaae3aab386c8
BiologicalEntity	BiologicalEntity	interacts_with	BioThings SEMMEDDB API	1d288b3a3caf75d541ffaae3aab386c8
BiologicalEntity	BiologicalEntity	produced_by	BioThings SEMMEDDB API	1d288b3a3caf75d541ffaae3aab386c8
BiologicalEntity	BiologicalEntity	produces	BioThings SEMMEDDB API	1d288b3a3caf75d541ffaae3aab386c8
BiologicalEntity	BiologicalEntity	related_to	BioThings SEMMEDDB API	1d288b3a3caf75d541ffaae3aab386c8
BiologicalEntity	Cell	affects	BioThings SEMMEDDB API	1d288b3a3caf75d541ffaae3aab386c8
BiologicalEntity	Cell	disrupts	BioThings SEMMEDDB API	1d288b3a3caf75d541ffaae3aab386c8
BiologicalEntity	Cell	interacts_with	BioThings SEMMEDDB API	1d288b3a3caf75d541ffaae3aab386c8
BiologicalEntity	Cell	located_in	BioThings SEMMEDDB API	1d288b3a3caf75d541ffaae3aab386c8
BiologicalEntity	Cell	part_of	BioThings SEMMEDDB API	1d288b3a3caf75d541ffaae3aab386c8
BiologicalEntity	Cell	produced_by	BioThings SEMMEDDB API	1d288b3a3caf75d541ffaae3aab386c8
BiologicalEntity	CellularComponent	affects	BioThings SEMMEDDB API	1d288b3a3caf75d541ffaae3aab386c8
BiologicalEntity	CellularComponent	located_in	BioThings SEMMEDDB API	1d288b3a3caf75d541ffaae3aab386c8
BiologicalEntity	CellularComponent	part_of	BioThings SEMMEDDB API	1d288b3a3caf75d541ffaae3aab386c8
BiologicalEntity	CellularComponent	produced_by	BioThings SEMMEDDB API	1d288b3a3caf75d541ffaae3aab386c8
BiologicalEntity	Cohort	part_of	BioThings SEMMEDDB API	1d288b3a3caf75d541ffaae3aab386c8
BiologicalEntity	Cohort	related_to	BioThings SEMMEDDB API	1d288b3a3caf75d541ffaae3aab386c8
BiologicalEntity	Device	interacts_with	BioThings SEMMEDDB API	1d288b3a3caf75d541ffaae3aab386c8
BiologicalEntity	DiagnosticAid	interacts_with	BioThings SEMMEDDB API	1d288b3a3caf75d541ffaae3aab386c8
BiologicalEntity	Disease	affected_by	BioThings SEMMEDDB API	1d288b3a3caf75d541ffaae3aab386c8
BiologicalEntity	Disease	affects	BioThings SEMMEDDB API	1d288b3a3caf75d541ffaae3aab386c8
BiologicalEntity	Disease	causes	BioThings SEMMEDDB API	1d288b3a3caf75d541ffaae3aab386c8
BiologicalEntity	Disease	coexists_with	BioThings SEMMEDDB API	1d288b3a3caf75d541ffaae3aab386c8
BiologicalEntity	Disease	contains_process	BioThings SEMMEDDB API	1d288b3a3caf75d541ffaae3aab386c8
BiologicalEntity	Disease	disrupts	BioThings SEMMEDDB API	1d288b3a3caf75d541ffaae3aab386c8
BiologicalEntity	Disease	located_in	BioThings SEMMEDDB API	1d288b3a3caf75d541ffaae3aab386c8
BiologicalEntity	Disease	preceded_by	BioThings SEMMEDDB API	1d288b3a3caf75d541ffaae3aab386c8
BiologicalEntity	Disease	predisposes	BioThings SEMMEDDB API	1d288b3a3caf75d541ffaae3aab386c8
BiologicalEntity	Disease	prevents	BioThings SEMMEDDB API	1d288b3a3caf75d541ffaae3aab386c8
BiologicalEntity	Disease	produced_by	BioThings SEMMEDDB API	1d288b3a3caf75d541ffaae3aab386c8
BiologicalEntity	Disease	related_to	BioThings SEMMEDDB API	1d288b3a3caf75d541ffaae3aab386c8
BiologicalEntity	Disease	treats	BioThings SEMMEDDB API	1d288b3a3caf75d541ffaae3aab386c8
BiologicalEntity	Fungus	located_in	BioThings SEMMEDDB API	1d288b3a3caf75d541ffaae3aab386c8
BiologicalEntity	Fungus	part_of	BioThings SEMMEDDB API	1d288b3a3caf75d541ffaae3aab386c8
BiologicalEntity	Gene	affected_by	BioThings SEMMEDDB API	1d288b3a3caf75d541ffaae3aab386c8
BiologicalEntity	Gene	affects	BioThings SEMMEDDB API	1d288b3a3caf75d541ffaae3aab386c8
BiologicalEntity	Gene	coexists_with	BioThings SEMMEDDB API	1d288b3a3caf75d541ffaae3aab386c8
BiologicalEntity	Gene	derives_from	BioThings SEMMEDDB API	1d288b3a3caf75d541ffaae3aab386c8
BiologicalEntity	Gene	derives_into	BioThings SEMMEDDB API	1d288b3a3caf75d541ffaae3aab386c8
BiologicalEntity	Gene	interacts_with	BioThings SEMMEDDB API	1d288b3a3caf75d541ffaae3aab386c8
BiologicalEntity	Gene	produced_by	BioThings SEMMEDDB API	1d288b3a3caf75d541ffaae3aab386c8
BiologicalEntity	GrossAnatomicalStructure	affects	BioThings SEMMEDDB API	1d288b3a3caf75d541ffaae3aab386c8
BiologicalEntity	GrossAnatomicalStructure	disrupts	BioThings SEMMEDDB API	1d288b3a3caf75d541ffaae3aab386c8
BiologicalEntity	GrossAnatomicalStructure	located_in	BioThings SEMMEDDB API	1d288b3a3caf75d541ffaae3aab386c8
BiologicalEntity	GrossAnatomicalStructure	part_of	BioThings SEMMEDDB API	1d288b3a3caf75d541ffaae3aab386c8
BiologicalEntity	GrossAnatomicalStructure	produced_by	BioThings SEMMEDDB API	1d288b3a3caf75d541ffaae3aab386c8
BiologicalEntity	MolecularActivity	affects	BioThings SEMMEDDB API	1d288b3a3caf75d541ffaae3aab386c8
BiologicalEntity	MolecularActivity	disrupts	BioThings SEMMEDDB API	1d288b3a3caf75d541ffaae3aab386c8
BiologicalEntity	NucleicAcidEntity	coexists_with	BioThings SEMMEDDB API	1d288b3a3caf75d541ffaae3aab386c8
BiologicalEntity	PathologicalProcess	affected_by	BioThings SEMMEDDB API	1d288b3a3caf75d541ffaae3aab386c8
BiologicalEntity	PathologicalProcess	affects	BioThings SEMMEDDB API	1d288b3a3caf75d541ffaae3aab386c8
BiologicalEntity	PathologicalProcess	causes	BioThings SEMMEDDB API	1d288b3a3caf75d541ffaae3aab386c8
BiologicalEntity	PathologicalProcess	coexists_with	BioThings SEMMEDDB API	1d288b3a3caf75d541ffaae3aab386c8
BiologicalEntity	PathologicalProcess	contains_process	BioThings SEMMEDDB API	1d288b3a3caf75d541ffaae3aab386c8
BiologicalEntity	PathologicalProcess	disrupts	BioThings SEMMEDDB API	1d288b3a3caf75d541ffaae3aab386c8
BiologicalEntity	PathologicalProcess	predisposes	BioThings SEMMEDDB API	1d288b3a3caf75d541ffaae3aab386c8
BiologicalEntity	PathologicalProcess	prevents	BioThings SEMMEDDB API	1d288b3a3caf75d541ffaae3aab386c8
BiologicalEntity	PathologicalProcess	produced_by	BioThings SEMMEDDB API	1d288b3a3caf75d541ffaae3aab386c8
BiologicalEntity	PathologicalProcess	related_to	BioThings SEMMEDDB API	1d288b3a3caf75d541ffaae3aab386c8
BiologicalEntity	Phenomenon	affects	BioThings SEMMEDDB API	1d288b3a3caf75d541ffaae3aab386c8
BiologicalEntity	Phenomenon	produced_by	BioThings SEMMEDDB API	1d288b3a3caf75d541ffaae3aab386c8
BiologicalEntity	PhenotypicFeature	affects	BioThings SEMMEDDB API	1d288b3a3caf75d541ffaae3aab386c8
BiologicalEntity	PhenotypicFeature	causes	BioThings SEMMEDDB API	1d288b3a3caf75d541ffaae3aab386c8
BiologicalEntity	PhenotypicFeature	predisposes	BioThings SEMMEDDB API	1d288b3a3caf75d541ffaae3aab386c8
BiologicalEntity	PhenotypicFeature	related_to	BioThings SEMMEDDB API	1d288b3a3caf75d541ffaae3aab386c8
BiologicalEntity	PhysiologicalProcess	affected_by	BioThings SEMMEDDB API	1d288b3a3caf75d541ffaae3aab386c8
BiologicalEntity	PhysiologicalProcess	affects	BioThings SEMMEDDB API	1d288b3a3caf75d541ffaae3aab386c8
BiologicalEntity	PhysiologicalProcess	causes	BioThings SEMMEDDB API	1d288b3a3caf75d541ffaae3aab386c8
BiologicalEntity	PhysiologicalProcess	contains_process	BioThings SEMMEDDB API	1d288b3a3caf75d541ffaae3aab386c8
BiologicalEntity	PhysiologicalProcess	disrupts	BioThings SEMMEDDB API	1d288b3a3caf75d541ffaae3aab386c8
BiologicalEntity	PhysiologicalProcess	produced_by	BioThings SEMMEDDB API	1d288b3a3caf75d541ffaae3aab386c8
BiologicalEntity	Polypeptide	affected_by	BioThings SEMMEDDB API	1d288b3a3caf75d541ffaae3aab386c8
BiologicalEntity	Polypeptide	affects	BioThings SEMMEDDB API	1d288b3a3caf75d541ffaae3aab386c8
BiologicalEntity	Polypeptide	coexists_with	BioThings SEMMEDDB API	1d288b3a3caf75d541ffaae3aab386c8
BiologicalEntity	Polypeptide	derives_from	BioThings SEMMEDDB API	1d288b3a3caf75d541ffaae3aab386c8
BiologicalEntity	Polypeptide	interacts_with	BioThings SEMMEDDB API	1d288b3a3caf75d541ffaae3aab386c8
BiologicalEntity	Polypeptide	part_of	BioThings SEMMEDDB API	1d288b3a3caf75d541ffaae3aab386c8
BiologicalEntity	Polypeptide	produced_by	BioThings SEMMEDDB API	1d288b3a3caf75d541ffaae3aab386c8
BiologicalEntity	Procedure	affected_by	BioThings SEMMEDDB API	1d288b3a3caf75d541ffaae3aab386c8
BiologicalEntity	Procedure	is_diagnosed_by	BioThings SEMMEDDB API	1d288b3a3caf75d541ffaae3aab386c8
BiologicalEntity	Procedure	is_input_of	BioThings SEMMEDDB API	1d288b3a3caf75d541ffaae3aab386c8
BiologicalEntity	Procedure	preceded_by	BioThings SEMMEDDB API	1d288b3a3caf75d541ffaae3aab386c8
BiologicalEntity	Procedure	prevented_by	BioThings SEMMEDDB API	1d288b3a3caf75d541ffaae3aab386c8
BiologicalEntity	Protein	produces	BioThings SEMMEDDB API	1d288b3a3caf75d541ffaae3aab386c8
BiologicalEntity	SmallMolecule	affected_by	BioThings SEMMEDDB API	1d288b3a3caf75d541ffaae3aab386c8
BiologicalEntity	SmallMolecule	affects	BioThings SEMMEDDB API	1d288b3a3caf75d541ffaae3aab386c8
BiologicalEntity	SmallMolecule	coexists_with	BioThings SEMMEDDB API	1d288b3a3caf75d541ffaae3aab386c8
BiologicalEntity	SmallMolecule	derives_from	BioThings SEMMEDDB API	1d288b3a3caf75d541ffaae3aab386c8
BiologicalEntity	SmallMolecule	interacts_with	BioThings SEMMEDDB API	1d288b3a3caf75d541ffaae3aab386c8
BiologicalEntity	SmallMolecule	prevented_by	BioThings SEMMEDDB API	1d288b3a3caf75d541ffaae3aab386c8
BiologicalEntity	SmallMolecule	produces	BioThings SEMMEDDB API	1d288b3a3caf75d541ffaae3aab386c8
BiologicalEntity	SmallMolecule	related_to	BioThings SEMMEDDB API	1d288b3a3caf75d541ffaae3aab386c8
BiologicalEntity	Virus	located_in	BioThings SEMMEDDB API	1d288b3a3caf75d541ffaae3aab386c8
BiologicalEntity	Virus	part_of	BioThings SEMMEDDB API	1d288b3a3caf75d541ffaae3aab386c8
BiologicalEntity	Virus	prevents	BioThings SEMMEDDB API	1d288b3a3caf75d541ffaae3aab386c8
Cell	AnatomicalEntity	has_part	BioThings SEMMEDDB API	1d288b3a3caf75d541ffaae3aab386c8
Cell	AnatomicalEntity	location_of	BioThings SEMMEDDB API	1d288b3a3caf75d541ffaae3aab386c8
Cell	AnatomicalEntity	produces	BioThings SEMMEDDB API	1d288b3a3caf75d541ffaae3aab386c8
Cell	Bacterium	location_of	BioThings SEMMEDDB API	1d288b3a3caf75d541ffaae3aab386c8
Cell	Bacterium	part_of	BioThings SEMMEDDB API	1d288b3a3caf75d541ffaae3aab386c8
Cell	BiologicalEntity	affected_by	BioThings SEMMEDDB API	1d288b3a3caf75d541ffaae3aab386c8
Cell	BiologicalEntity	disrupted_by	BioThings SEMMEDDB API	1d288b3a3caf75d541ffaae3aab386c8
Cell	BiologicalEntity	has_part	BioThings SEMMEDDB API	1d288b3a3caf75d541ffaae3aab386c8
Cell	BiologicalEntity	interacts_with	BioThings SEMMEDDB API	1d288b3a3caf75d541ffaae3aab386c8
Cell	BiologicalEntity	location_of	BioThings SEMMEDDB API	1d288b3a3caf75d541ffaae3aab386c8
Cell	BiologicalEntity	produces	BioThings SEMMEDDB API	1d288b3a3caf75d541ffaae3aab386c8
Cell	Cell	interacts_with	BioThings SEMMEDDB API	1d288b3a3caf75d541ffaae3aab386c8
Cell	CellularComponent	has_part	BioThings SEMMEDDB API	1d288b3a3caf75d541ffaae3aab386c8
Cell	Cohort	part_of	BioThings SEMMEDDB API	1d288b3a3caf75d541ffaae3aab386c8
Cell	DiagnosticAid	location_of	BioThings SEMMEDDB API	1d288b3a3caf75d541ffaae3aab386c8
Cell	DiagnosticAid	related_to	BioThings SEMMEDDB API	1d288b3a3caf75d541ffaae3aab386c8
Cell	Disease	disrupted_by	BioThings SEMMEDDB API	1d288b3a3caf75d541ffaae3aab386c8
Cell	Disease	location_of	BioThings SEMMEDDB API	1d288b3a3caf75d541ffaae3aab386c8
Cell	Fungus	location_of	BioThings SEMMEDDB API	1d288b3a3caf75d541ffaae3aab386c8
Cell	Fungus	part_of	BioThings SEMMEDDB API	1d288b3a3caf75d541ffaae3aab386c8
Cell	Gene	affected_by	BioThings SEMMEDDB API	1d288b3a3caf75d541ffaae3aab386c8
Cell	Gene	disrupted_by	BioThings SEMMEDDB API	1d288b3a3caf75d541ffaae3aab386c8
Cell	Gene	has_part	BioThings SEMMEDDB API	1d288b3a3caf75d541ffaae3aab386c8
Cell	Gene	interacts_with	BioThings SEMMEDDB API	1d288b3a3caf75d541ffaae3aab386c8
Cell	Gene	location_of	BioThings SEMMEDDB API	1d288b3a3caf75d541ffaae3aab386c8
Cell	Gene	produces	BioThings SEMMEDDB API	1d288b3a3caf75d541ffaae3aab386c8
Cell	Gene	related_to	BioThings SEMMEDDB API	1d288b3a3caf75d541ffaae3aab386c8
Cell	GrossAnatomicalStructure	has_part	BioThings SEMMEDDB API	1d288b3a3caf75d541ffaae3aab386c8
Cell	GrossAnatomicalStructure	part_of	BioThings SEMMEDDB API	1d288b3a3caf75d541ffaae3aab386c8
Cell	MolecularActivity	contains_process	BioThings SEMMEDDB API	1d288b3a3caf75d541ffaae3aab386c8
Cell	NucleicAcidEntity	affected_by	BioThings SEMMEDDB API	1d288b3a3caf75d541ffaae3aab386c8
Cell	NucleicAcidEntity	has_part	BioThings SEMMEDDB API	1d288b3a3caf75d541ffaae3aab386c8
Cell	NucleicAcidEntity	location_of	BioThings SEMMEDDB API	1d288b3a3caf75d541ffaae3aab386c8
Cell	PathologicalProcess	disrupted_by	BioThings SEMMEDDB API	1d288b3a3caf75d541ffaae3aab386c8
Cell	PhysiologicalProcess	affected_by	BioThings SEMMEDDB API	1d288b3a3caf75d541ffaae3aab386c8
Cell	PhysiologicalProcess	affects	BioThings SEMMEDDB API	1d288b3a3caf75d541ffaae3aab386c8
Cell	PhysiologicalProcess	contains_process	BioThings SEMMEDDB API	1d288b3a3caf75d541ffaae3aab386c8
Cell	PhysiologicalProcess	location_of	BioThings SEMMEDDB API	1d288b3a3caf75d541ffaae3aab386c8
Cell	Polypeptide	affected_by	BioThings SEMMEDDB API	1d288b3a3caf75d541ffaae3aab386c8
Cell	Polypeptide	disrupted_by	BioThings SEMMEDDB API	1d288b3a3caf75d541ffaae3aab386c8
Cell	Polypeptide	has_part	BioThings SEMMEDDB API	1d288b3a3caf75d541ffaae3aab386c8
Cell	Polypeptide	interacts_with	BioThings SEMMEDDB API	1d288b3a3caf75d541ffaae3aab386c8
Cell	Polypeptide	location_of	BioThings SEMMEDDB API	1d288b3a3caf75d541ffaae3aab386c8
Cell	Polypeptide	produces	BioThings SEMMEDDB API	1d288b3a3caf75d541ffaae3aab386c8
Cell	Polypeptide	related_to	BioThings SEMMEDDB API	1d288b3a3caf75d541ffaae3aab386c8
Cell	Procedure	location_of	BioThings SEMMEDDB API	1d288b3a3caf75d541ffaae3aab386c8
Cell	Protein	affected_by	BioThings SEMMEDDB API	1d288b3a3caf75d541ffaae3aab386c8
Cell	Protein	has_part	BioThings SEMMEDDB API	1d288b3a3caf75d541ffaae3aab386c8
Cell	Protein	produces	BioThings SEMMEDDB API	1d288b3a3caf75d541ffaae3aab386c8
Cell	SmallMolecule	affected_by	BioThings SEMMEDDB API	1d288b3a3caf75d541ffaae3aab386c8
Cell	SmallMolecule	disrupted_by	BioThings SEMMEDDB API	1d288b3a3caf75d541ffaae3aab386c8
Cell	SmallMolecule	has_part	BioThings SEMMEDDB API	1d288b3a3caf75d541ffaae3aab386c8
Cell	SmallMolecule	interacts_with	BioThings SEMMEDDB API	1d288b3a3caf75d541ffaae3aab386c8
Cell	SmallMolecule	location_of	BioThings SEMMEDDB API	1d288b3a3caf75d541ffaae3aab386c8
Cell	SmallMolecule	produces	BioThings SEMMEDDB API	1d288b3a3caf75d541ffaae3aab386c8
Cell	SmallMolecule	related_to	BioThings SEMMEDDB API	1d288b3a3caf75d541ffaae3aab386c8
Cell	Virus	location_of	BioThings SEMMEDDB API	1d288b3a3caf75d541ffaae3aab386c8
Cell	Virus	part_of	BioThings SEMMEDDB API	1d288b3a3caf75d541ffaae3aab386c8
CellularComponent	AnatomicalEntity	located_in	BioThings SEMMEDDB API	1d288b3a3caf75d541ffaae3aab386c8
CellularComponent	AnatomicalEntity	location_of	BioThings SEMMEDDB API	1d288b3a3caf75d541ffaae3aab386c8
CellularComponent	AnatomicalEntity	produces	BioThings SEMMEDDB API	1d288b3a3caf75d541ffaae3aab386c8
CellularComponent	Bacterium	location_of	BioThings SEMMEDDB API	1d288b3a3caf75d541ffaae3aab386c8
CellularComponent	Bacterium	part_of	BioThings SEMMEDDB API	1d288b3a3caf75d541ffaae3aab386c8
CellularComponent	BiologicalEntity	affected_by	BioThings SEMMEDDB API	1d288b3a3caf75d541ffaae3aab386c8
CellularComponent	BiologicalEntity	has_part	BioThings SEMMEDDB API	1d288b3a3caf75d541ffaae3aab386c8
CellularComponent	BiologicalEntity	location_of	BioThings SEMMEDDB API	1d288b3a3caf75d541ffaae3aab386c8
CellularComponent	BiologicalEntity	produces	BioThings SEMMEDDB API	1d288b3a3caf75d541ffaae3aab386c8
CellularComponent	Cell	part_of	BioThings SEMMEDDB API	1d288b3a3caf75d541ffaae3aab386c8
CellularComponent	CellularComponent	has_part	BioThings SEMMEDDB API	1d288b3a3caf75d541ffaae3aab386c8
CellularComponent	CellularComponent	part_of	BioThings SEMMEDDB API	1d288b3a3caf75d541ffaae3aab386c8
CellularComponent	DiagnosticAid	location_of	BioThings SEMMEDDB API	1d288b3a3caf75d541ffaae3aab386c8
CellularComponent	Disease	location_of	BioThings SEMMEDDB API	1d288b3a3caf75d541ffaae3aab386c8
CellularComponent	Disease	part_of	BioThings SEMMEDDB API	1d288b3a3caf75d541ffaae3aab386c8
CellularComponent	Fungus	location_of	BioThings SEMMEDDB API	1d288b3a3caf75d541ffaae3aab386c8
CellularComponent	Fungus	part_of	BioThings SEMMEDDB API	1d288b3a3caf75d541ffaae3aab386c8
CellularComponent	Gene	affected_by	BioThings SEMMEDDB API	1d288b3a3caf75d541ffaae3aab386c8
CellularComponent	Gene	disrupted_by	BioThings SEMMEDDB API	1d288b3a3caf75d541ffaae3aab386c8
CellularComponent	Gene	has_part	BioThings SEMMEDDB API	1d288b3a3caf75d541ffaae3aab386c8
CellularComponent	Gene	location_of	BioThings SEMMEDDB API	1d288b3a3caf75d541ffaae3aab386c8
CellularComponent	Gene	produces	BioThings SEMMEDDB API	1d288b3a3caf75d541ffaae3aab386c8
CellularComponent	GrossAnatomicalStructure	part_of	BioThings SEMMEDDB API	1d288b3a3caf75d541ffaae3aab386c8
CellularComponent	MolecularActivity	location_of	BioThings SEMMEDDB API	1d288b3a3caf75d541ffaae3aab386c8
CellularComponent	NucleicAcidEntity	affected_by	BioThings SEMMEDDB API	1d288b3a3caf75d541ffaae3aab386c8
CellularComponent	NucleicAcidEntity	has_part	BioThings SEMMEDDB API	1d288b3a3caf75d541ffaae3aab386c8
CellularComponent	NucleicAcidEntity	location_of	BioThings SEMMEDDB API	1d288b3a3caf75d541ffaae3aab386c8
CellularComponent	PathologicalProcess	disrupted_by	BioThings SEMMEDDB API	1d288b3a3caf75d541ffaae3aab386c8
CellularComponent	Polypeptide	affected_by	BioThings SEMMEDDB API	1d288b3a3caf75d541ffaae3aab386c8
CellularComponent	Polypeptide	disrupted_by	BioThings SEMMEDDB API	1d288b3a3caf75d541ffaae3aab386c8
CellularComponent	Polypeptide	has_part	BioThings SEMMEDDB API	1d288b3a3caf75d541ffaae3aab386c8
CellularComponent	Polypeptide	location_of	BioThings SEMMEDDB API	1d288b3a3caf75d541ffaae3aab386c8
CellularComponent	Polypeptide	produces	BioThings SEMMEDDB API	1d288b3a3caf75d541ffaae3aab386c8
CellularComponent	Procedure	location_of	BioThings SEMMEDDB API	1d288b3a3caf75d541ffaae3aab386c8
CellularComponent	Protein	affected_by	BioThings SEMMEDDB API	1d288b3a3caf75d541ffaae3aab386c8
CellularComponent	Protein	has_part	BioThings SEMMEDDB API	1d288b3a3caf75d541ffaae3aab386c8
CellularComponent	SmallMolecule	affected_by	BioThings SEMMEDDB API	1d288b3a3caf75d541ffaae3aab386c8
CellularComponent	SmallMolecule	disrupted_by	BioThings SEMMEDDB API	1d288b3a3caf75d541ffaae3aab386c8
CellularComponent	SmallMolecule	has_part	BioThings SEMMEDDB API	1d288b3a3caf75d541ffaae3aab386c8
CellularComponent	SmallMolecule	location_of	BioThings SEMMEDDB API	1d288b3a3caf75d541ffaae3aab386c8
CellularComponent	SmallMolecule	produces	BioThings SEMMEDDB API	1d288b3a3caf75d541ffaae3aab386c8
CellularComponent	Virus	location_of	BioThings SEMMEDDB API	1d288b3a3caf75d541ffaae3aab386c8
CellularComponent	Virus	part_of	BioThings SEMMEDDB API	1d288b3a3caf75d541ffaae3aab386c8
Cohort	AnatomicalEntity	has_part	BioThings SEMMEDDB API	1d288b3a3caf75d541ffaae3aab386c8
Cohort	Behavior	contains_process	BioThings SEMMEDDB API	1d288b3a3caf75d541ffaae3aab386c8
Cohort	BiologicalEntity	has_part	BioThings SEMMEDDB API	1d288b3a3caf75d541ffaae3aab386c8
Cohort	BiologicalEntity	related_to	BioThings SEMMEDDB API	1d288b3a3caf75d541ffaae3aab386c8
Cohort	Cell	has_part	BioThings SEMMEDDB API	1d288b3a3caf75d541ffaae3aab386c8
Cohort	Disease	contains_process	BioThings SEMMEDDB API	1d288b3a3caf75d541ffaae3aab386c8
Cohort	Disease	has_part	BioThings SEMMEDDB API	1d288b3a3caf75d541ffaae3aab386c8
Cohort	DiseaseOrPhenotypicFeature	contains_process	BioThings SEMMEDDB API	1d288b3a3caf75d541ffaae3aab386c8
Cohort	Gene	has_part	BioThings SEMMEDDB API	1d288b3a3caf75d541ffaae3aab386c8
Cohort	GrossAnatomicalStructure	has_part	BioThings SEMMEDDB API	1d288b3a3caf75d541ffaae3aab386c8
Cohort	MolecularActivity	contains_process	BioThings SEMMEDDB API	1d288b3a3caf75d541ffaae3aab386c8
Cohort	PathologicalProcess	contains_process	BioThings SEMMEDDB API	1d288b3a3caf75d541ffaae3aab386c8
Cohort	Phenomenon	contains_process	BioThings SEMMEDDB API	1d288b3a3caf75d541ffaae3aab386c8
Cohort	PhenotypicFeature	contains_process	BioThings SEMMEDDB API	1d288b3a3caf75d541ffaae3aab386c8
Cohort	PhysiologicalProcess	contains_process	BioThings SEMMEDDB API	1d288b3a3caf75d541ffaae3aab386c8
Cohort	PhysiologicalProcess	produced_by	BioThings SEMMEDDB API	1d288b3a3caf75d541ffaae3aab386c8
Cohort	Polypeptide	has_part	BioThings SEMMEDDB API	1d288b3a3caf75d541ffaae3aab386c8
Cohort	Procedure	related_to	BioThings SEMMEDDB API	1d288b3a3caf75d541ffaae3aab386c8
Cohort	SmallMolecule	has_part	BioThings SEMMEDDB API	1d288b3a3caf75d541ffaae3aab386c8
Cohort	SmallMolecule	related_to	BioThings SEMMEDDB API	1d288b3a3caf75d541ffaae3aab386c8
Cohort	Virus	contains_process	BioThings SEMMEDDB API	1d288b3a3caf75d541ffaae3aab386c8
Device	BiologicalEntity	interacts_with	BioThings SEMMEDDB API	1d288b3a3caf75d541ffaae3aab386c8
Device	Device	close_match	BioThings SEMMEDDB API	1d288b3a3caf75d541ffaae3aab386c8
Device	Device	has_input	BioThings SEMMEDDB API	1d288b3a3caf75d541ffaae3aab386c8
Device	Device	interacts_with	BioThings SEMMEDDB API	1d288b3a3caf75d541ffaae3aab386c8
Device	Device	is_input_of	BioThings SEMMEDDB API	1d288b3a3caf75d541ffaae3aab386c8
Device	DiagnosticAid	interacts_with	BioThings SEMMEDDB API	1d288b3a3caf75d541ffaae3aab386c8
Device	Disease	causes	BioThings SEMMEDDB API	1d288b3a3caf75d541ffaae3aab386c8
Device	Disease	prevents	BioThings SEMMEDDB API	1d288b3a3caf75d541ffaae3aab386c8
Device	Disease	treats	BioThings SEMMEDDB API	1d288b3a3caf75d541ffaae3aab386c8
Device	Gene	has_input	BioThings SEMMEDDB API	1d288b3a3caf75d541ffaae3aab386c8
Device	Gene	interacts_with	BioThings SEMMEDDB API	1d288b3a3caf75d541ffaae3aab386c8
Device	GrossAnatomicalStructure	located_in	BioThings SEMMEDDB API	1d288b3a3caf75d541ffaae3aab386c8
Device	PathologicalProcess	causes	BioThings SEMMEDDB API	1d288b3a3caf75d541ffaae3aab386c8
Device	PathologicalProcess	prevents	BioThings SEMMEDDB API	1d288b3a3caf75d541ffaae3aab386c8
Device	PathologicalProcess	treats	BioThings SEMMEDDB API	1d288b3a3caf75d541ffaae3aab386c8
Device	PhenotypicFeature	prevents	BioThings SEMMEDDB API	1d288b3a3caf75d541ffaae3aab386c8
Device	PhenotypicFeature	treats	BioThings SEMMEDDB API	1d288b3a3caf75d541ffaae3aab386c8
Device	Polypeptide	coexists_with	BioThings SEMMEDDB API	1d288b3a3caf75d541ffaae3aab386c8
Device	Polypeptide	has_input	BioThings SEMMEDDB API	1d288b3a3caf75d541ffaae3aab386c8
Device	Polypeptide	interacts_with	BioThings SEMMEDDB API	1d288b3a3caf75d541ffaae3aab386c8
Device	Procedure	close_match	BioThings SEMMEDDB API	1d288b3a3caf75d541ffaae3aab386c8
Device	Procedure	is_input_of	BioThings SEMMEDDB API	1d288b3a3caf75d541ffaae3aab386c8
Device	Procedure	preceded_by	BioThings SEMMEDDB API	1d288b3a3caf75d541ffaae3aab386c8
Device	SmallMolecule	close_match	BioThings SEMMEDDB API	1d288b3a3caf75d541ffaae3aab386c8
Device	SmallMolecule	coexists_with	BioThings SEMMEDDB API	1d288b3a3caf75d541ffaae3aab386c8
Device	SmallMolecule	has_input	BioThings SEMMEDDB API	1d288b3a3caf75d541ffaae3aab386c8
Device	SmallMolecule	interacts_with	BioThings SEMMEDDB API	1d288b3a3caf75d541ffaae3aab386c8
Device	Virus	diagnoses	BioThings SEMMEDDB API	1d288b3a3caf75d541ffaae3aab386c8
DiagnosticAid	AnatomicalEntity	located_in	BioThings SEMMEDDB API	1d288b3a3caf75d541ffaae3aab386c8
DiagnosticAid	BiologicalEntity	interacts_with	BioThings SEMMEDDB API	1d288b3a3caf75d541ffaae3aab386c8
DiagnosticAid	Cell	located_in	BioThings SEMMEDDB API	1d288b3a3caf75d541ffaae3aab386c8
DiagnosticAid	Cell	related_to	BioThings SEMMEDDB API	1d288b3a3caf75d541ffaae3aab386c8
DiagnosticAid	CellularComponent	located_in	BioThings SEMMEDDB API	1d288b3a3caf75d541ffaae3aab386c8
DiagnosticAid	Device	interacts_with	BioThings SEMMEDDB API	1d288b3a3caf75d541ffaae3aab386c8
DiagnosticAid	DiagnosticAid	interacts_with	BioThings SEMMEDDB API	1d288b3a3caf75d541ffaae3aab386c8
DiagnosticAid	Disease	causes	BioThings SEMMEDDB API	1d288b3a3caf75d541ffaae3aab386c8
DiagnosticAid	Gene	affects	BioThings SEMMEDDB API	1d288b3a3caf75d541ffaae3aab386c8
DiagnosticAid	Gene	interacts_with	BioThings SEMMEDDB API	1d288b3a3caf75d541ffaae3aab386c8
DiagnosticAid	GrossAnatomicalStructure	located_in	BioThings SEMMEDDB API	1d288b3a3caf75d541ffaae3aab386c8
DiagnosticAid	MolecularActivity	disrupts	BioThings SEMMEDDB API	1d288b3a3caf75d541ffaae3aab386c8
DiagnosticAid	PathologicalProcess	causes	BioThings SEMMEDDB API	1d288b3a3caf75d541ffaae3aab386c8
DiagnosticAid	Polypeptide	coexists_with	BioThings SEMMEDDB API	1d288b3a3caf75d541ffaae3aab386c8
DiagnosticAid	Polypeptide	interacts_with	BioThings SEMMEDDB API	1d288b3a3caf75d541ffaae3aab386c8
DiagnosticAid	Procedure	is_input_of	BioThings SEMMEDDB API	1d288b3a3caf75d541ffaae3aab386c8
DiagnosticAid	Protein	interacts_with	BioThings SEMMEDDB API	1d288b3a3caf75d541ffaae3aab386c8
DiagnosticAid	SmallMolecule	affected_by	BioThings SEMMEDDB API	1d288b3a3caf75d541ffaae3aab386c8
DiagnosticAid	SmallMolecule	coexists_with	BioThings SEMMEDDB API	1d288b3a3caf75d541ffaae3aab386c8
DiagnosticAid	SmallMolecule	interacts_with	BioThings SEMMEDDB API	1d288b3a3caf75d541ffaae3aab386c8
Disease	Activity	has_predisposing_factor	BioThings SEMMEDDB API	1d288b3a3caf75d541ffaae3aab386c8
Disease	Activity	prevented_by	BioThings SEMMEDDB API	1d288b3a3caf75d541ffaae3aab386c8
Disease	Activity	treated_by	BioThings SEMMEDDB API	1d288b3a3caf75d541ffaae3aab386c8
Disease	AnatomicalEntity	caused_by	BioThings SEMMEDDB API	1d288b3a3caf75d541ffaae3aab386c8
Disease	AnatomicalEntity	has_part	BioThings SEMMEDDB API	1d288b3a3caf75d541ffaae3aab386c8
Disease	AnatomicalEntity	located_in	BioThings SEMMEDDB API	1d288b3a3caf75d541ffaae3aab386c8
Disease	AnatomicalEntity	produces	BioThings SEMMEDDB API	1d288b3a3caf75d541ffaae3aab386c8
Disease	Bacterium	affects	BioThings SEMMEDDB API	1d288b3a3caf75d541ffaae3aab386c8
Disease	Bacterium	caused_by	BioThings SEMMEDDB API	1d288b3a3caf75d541ffaae3aab386c8
Disease	Bacterium	location_of	BioThings SEMMEDDB API	1d288b3a3caf75d541ffaae3aab386c8
Disease	Bacterium	occurs_in	BioThings SEMMEDDB API	1d288b3a3caf75d541ffaae3aab386c8
Disease	Bacterium	part_of	BioThings SEMMEDDB API	1d288b3a3caf75d541ffaae3aab386c8
Disease	Bacterium	related_to	BioThings SEMMEDDB API	1d288b3a3caf75d541ffaae3aab386c8
Disease	Behavior	affects	BioThings SEMMEDDB API	1d288b3a3caf75d541ffaae3aab386c8
Disease	Behavior	has_predisposing_factor	BioThings SEMMEDDB API	1d288b3a3caf75d541ffaae3aab386c8
Disease	BiologicalEntity	affected_by	BioThings SEMMEDDB API	1d288b3a3caf75d541ffaae3aab386c8
Disease	BiologicalEntity	affects	BioThings SEMMEDDB API	1d288b3a3caf75d541ffaae3aab386c8
Disease	BiologicalEntity	caused_by	BioThings SEMMEDDB API	1d288b3a3caf75d541ffaae3aab386c8
Disease	BiologicalEntity	coexists_with	BioThings SEMMEDDB API	1d288b3a3caf75d541ffaae3aab386c8
Disease	BiologicalEntity	disrupted_by	BioThings SEMMEDDB API	1d288b3a3caf75d541ffaae3aab386c8
Disease	BiologicalEntity	has_predisposing_factor	BioThings SEMMEDDB API	1d288b3a3caf75d541ffaae3aab386c8
Disease	BiologicalEntity	location_of	BioThings SEMMEDDB API	1d288b3a3caf75d541ffaae3aab386c8
Disease	BiologicalEntity	occurs_in	BioThings SEMMEDDB API	1d288b3a3caf75d541ffaae3aab386c8
Disease	BiologicalEntity	precedes	BioThings SEMMEDDB API	1d288b3a3caf75d541ffaae3aab386c8
Disease	BiologicalEntity	prevented_by	BioThings SEMMEDDB API	1d288b3a3caf75d541ffaae3aab386c8
Disease	BiologicalEntity	produces	BioThings SEMMEDDB API	1d288b3a3caf75d541ffaae3aab386c8
Disease	BiologicalEntity	related_to	BioThings SEMMEDDB API	1d288b3a3caf75d541ffaae3aab386c8
Disease	BiologicalEntity	treated_by	BioThings SEMMEDDB API	1d288b3a3caf75d541ffaae3aab386c8
Disease	Cell	disrupts	BioThings SEMMEDDB API	1d288b3a3caf75d541ffaae3aab386c8
Disease	Cell	located_in	BioThings SEMMEDDB API	1d288b3a3caf75d541ffaae3aab386c8
Disease	CellularComponent	has_part	BioThings SEMMEDDB API	1d288b3a3caf75d541ffaae3aab386c8
Disease	CellularComponent	located_in	BioThings SEMMEDDB API	1d288b3a3caf75d541ffaae3aab386c8
Disease	Cohort	occurs_in	BioThings SEMMEDDB API	1d288b3a3caf75d541ffaae3aab386c8
Disease	Cohort	part_of	BioThings SEMMEDDB API	1d288b3a3caf75d541ffaae3aab386c8
Disease	Device	caused_by	BioThings SEMMEDDB API	1d288b3a3caf75d541ffaae3aab386c8
Disease	Device	prevented_by	BioThings SEMMEDDB API	1d288b3a3caf75d541ffaae3aab386c8
Disease	Device	treated_by	BioThings SEMMEDDB API	1d288b3a3caf75d541ffaae3aab386c8
Disease	DiagnosticAid	caused_by	BioThings SEMMEDDB API	1d288b3a3caf75d541ffaae3aab386c8
Disease	Disease	affected_by	BioThings SEMMEDDB API	1d288b3a3caf75d541ffaae3aab386c8
Disease	Disease	affects	BioThings SEMMEDDB API	1d288b3a3caf75d541ffaae3aab386c8
Disease	Disease	caused_by	BioThings SEMMEDDB API	1d288b3a3caf75d541ffaae3aab386c8
Disease	Disease	causes	BioThings SEMMEDDB API	1d288b3a3caf75d541ffaae3aab386c8
Disease	Disease	coexists_with	BioThings SEMMEDDB API	1d288b3a3caf75d541ffaae3aab386c8
Disease	Disease	contains_process	BioThings SEMMEDDB API	1d288b3a3caf75d541ffaae3aab386c8
Disease	Disease	exacerbates	BioThings SEMMEDDB API	1d288b3a3caf75d541ffaae3aab386c8
Disease	Disease	has_manifestation	BioThings SEMMEDDB API	1d288b3a3caf75d541ffaae3aab386c8
Disease	Disease	has_part	BioThings SEMMEDDB API	1d288b3a3caf75d541ffaae3aab386c8
Disease	Disease	has_predisposing_factor	BioThings SEMMEDDB API	1d288b3a3caf75d541ffaae3aab386c8
Disease	Disease	is_exacerbated_by	BioThings SEMMEDDB API	1d288b3a3caf75d541ffaae3aab386c8
Disease	Disease	located_in	BioThings SEMMEDDB API	1d288b3a3caf75d541ffaae3aab386c8
Disease	Disease	location_of	BioThings SEMMEDDB API	1d288b3a3caf75d541ffaae3aab386c8
Disease	Disease	manifestation_of	BioThings SEMMEDDB API	1d288b3a3caf75d541ffaae3aab386c8
Disease	Disease	occurs_in	BioThings SEMMEDDB API	1d288b3a3caf75d541ffaae3aab386c8
Disease	Disease	part_of	BioThings SEMMEDDB API	1d288b3a3caf75d541ffaae3aab386c8
Disease	Disease	preceded_by	BioThings SEMMEDDB API	1d288b3a3caf75d541ffaae3aab386c8
Disease	Disease	precedes	BioThings SEMMEDDB API	1d288b3a3caf75d541ffaae3aab386c8
Disease	Disease	predisposes	BioThings SEMMEDDB API	1d288b3a3caf75d541ffaae3aab386c8
Disease	Disease	related_to	BioThings SEMMEDDB API	1d288b3a3caf75d541ffaae3aab386c8
Disease	DiseaseOrPhenotypicFeature	affects	BioThings SEMMEDDB API	1d288b3a3caf75d541ffaae3aab386c8
Disease	DiseaseOrPhenotypicFeature	coexists_with	BioThings SEMMEDDB API	1d288b3a3caf75d541ffaae3aab386c8
Disease	DiseaseOrPhenotypicFeature	has_predisposing_factor	BioThings SEMMEDDB API	1d288b3a3caf75d541ffaae3aab386c8
Disease	DiseaseOrPhenotypicFeature	is_exacerbated_by	BioThings SEMMEDDB API	1d288b3a3caf75d541ffaae3aab386c8
Disease	DiseaseOrPhenotypicFeature	predisposes	BioThings SEMMEDDB API	1d288b3a3caf75d541ffaae3aab386c8
Disease	DiseaseOrPhenotypicFeature	related_to	BioThings SEMMEDDB API	1d288b3a3caf75d541ffaae3aab386c8
Disease	Drug	affected_by	BioThings SEMMEDDB API	1d288b3a3caf75d541ffaae3aab386c8
Disease	Drug	caused_by	BioThings SEMMEDDB API	1d288b3a3caf75d541ffaae3aab386c8
Disease	Drug	prevented_by	BioThings SEMMEDDB API	1d288b3a3caf75d541ffaae3aab386c8
Disease	Drug	treated_by	BioThings SEMMEDDB API	1d288b3a3caf75d541ffaae3aab386c8
Disease	Food	affected_by	BioThings SEMMEDDB API	1d288b3a3caf75d541ffaae3aab386c8
Disease	Food	caused_by	BioThings SEMMEDDB API	1d288b3a3caf75d541ffaae3aab386c8
Disease	Food	has_predisposing_factor	BioThings SEMMEDDB API	1d288b3a3caf75d541ffaae3aab386c8
Disease	Fungus	affects	BioThings SEMMEDDB API	1d288b3a3caf75d541ffaae3aab386c8
Disease	Fungus	caused_by	BioThings SEMMEDDB API	1d288b3a3caf75d541ffaae3aab386c8
Disease	Fungus	location_of	BioThings SEMMEDDB API	1d288b3a3caf75d541ffaae3aab386c8
Disease	Fungus	part_of	BioThings SEMMEDDB API	1d288b3a3caf75d541ffaae3aab386c8
Disease	Gene	affected_by	BioThings SEMMEDDB API	1d288b3a3caf75d541ffaae3aab386c8
Disease	Gene	caused_by	BioThings SEMMEDDB API	1d288b3a3caf75d541ffaae3aab386c8
Disease	Gene	disrupted_by	BioThings SEMMEDDB API	1d288b3a3caf75d541ffaae3aab386c8
Disease	Gene	has_part	BioThings SEMMEDDB API	1d288b3a3caf75d541ffaae3aab386c8
Disease	Gene	has_predisposing_factor	BioThings SEMMEDDB API	1d288b3a3caf75d541ffaae3aab386c8
Disease	Gene	is_exacerbated_by	BioThings SEMMEDDB API	1d288b3a3caf75d541ffaae3aab386c8
Disease	Gene	prevented_by	BioThings SEMMEDDB API	1d288b3a3caf75d541ffaae3aab386c8
Disease	Gene	produces	BioThings SEMMEDDB API	1d288b3a3caf75d541ffaae3aab386c8
Disease	Gene	related_to	BioThings SEMMEDDB API	1d288b3a3caf75d541ffaae3aab386c8
Disease	Gene	treated_by	BioThings SEMMEDDB API	1d288b3a3caf75d541ffaae3aab386c8
Disease	GrossAnatomicalStructure	affects	BioThings SEMMEDDB API	1d288b3a3caf75d541ffaae3aab386c8
Disease	GrossAnatomicalStructure	has_part	BioThings SEMMEDDB API	1d288b3a3caf75d541ffaae3aab386c8
Disease	GrossAnatomicalStructure	located_in	BioThings SEMMEDDB API	1d288b3a3caf75d541ffaae3aab386c8
Disease	GrossAnatomicalStructure	produces	BioThings SEMMEDDB API	1d288b3a3caf75d541ffaae3aab386c8
Disease	MolecularActivity	coexists_with	BioThings SEMMEDDB API	1d288b3a3caf75d541ffaae3aab386c8
Disease	MolecularActivity	related_to	BioThings SEMMEDDB API	1d288b3a3caf75d541ffaae3aab386c8
Disease	NucleicAcidEntity	affected_by	BioThings SEMMEDDB API	1d288b3a3caf75d541ffaae3aab386c8
Disease	NucleicAcidEntity	caused_by	BioThings SEMMEDDB API	1d288b3a3caf75d541ffaae3aab386c8
Disease	NucleicAcidEntity	disrupted_by	BioThings SEMMEDDB API	1d288b3a3caf75d541ffaae3aab386c8
Disease	NucleicAcidEntity	located_in	BioThings SEMMEDDB API	1d288b3a3caf75d541ffaae3aab386c8
Disease	NucleicAcidEntity	related_to	BioThings SEMMEDDB API	1d288b3a3caf75d541ffaae3aab386c8
Disease	OrganismAttribute	has_predisposing_factor	BioThings SEMMEDDB API	1d288b3a3caf75d541ffaae3aab386c8
Disease	OrganismAttribute	related_to	BioThings SEMMEDDB API	1d288b3a3caf75d541ffaae3aab386c8
Disease	PathologicalProcess	affected_by	BioThings SEMMEDDB API	1d288b3a3caf75d541ffaae3aab386c8
Disease	PathologicalProcess	affects	BioThings SEMMEDDB API	1d288b3a3caf75d541ffaae3aab386c8
Disease	PathologicalProcess	caused_by	BioThings SEMMEDDB API	1d288b3a3caf75d541ffaae3aab386c8
Disease	PathologicalProcess	causes	BioThings SEMMEDDB API	1d288b3a3caf75d541ffaae3aab386c8
Disease	PathologicalProcess	coexists_with	BioThings SEMMEDDB API	1d288b3a3caf75d541ffaae3aab386c8
Disease	PathologicalProcess	exacerbates	BioThings SEMMEDDB API	1d288b3a3caf75d541ffaae3aab386c8
Disease	PathologicalProcess	has_manifestation	BioThings SEMMEDDB API	1d288b3a3caf75d541ffaae3aab386c8
Disease	PathologicalProcess	has_predisposing_factor	BioThings SEMMEDDB API	1d288b3a3caf75d541ffaae3aab386c8
Disease	PathologicalProcess	is_exacerbated_by	BioThings SEMMEDDB API	1d288b3a3caf75d541ffaae3aab386c8
Disease	PathologicalProcess	manifestation_of	BioThings SEMMEDDB API	1d288b3a3caf75d541ffaae3aab386c8
Disease	PathologicalProcess	occurs_in	BioThings SEMMEDDB API	1d288b3a3caf75d541ffaae3aab386c8
Disease	PathologicalProcess	preceded_by	BioThings SEMMEDDB API	1d288b3a3caf75d541ffaae3aab386c8
Disease	PathologicalProcess	precedes	BioThings SEMMEDDB API	1d288b3a3caf75d541ffaae3aab386c8
Disease	PathologicalProcess	predisposes	BioThings SEMMEDDB API	1d288b3a3caf75d541ffaae3aab386c8
Disease	PathologicalProcess	related_to	BioThings SEMMEDDB API	1d288b3a3caf75d541ffaae3aab386c8
Disease	Phenomenon	affected_by	BioThings SEMMEDDB API	1d288b3a3caf75d541ffaae3aab386c8
Disease	Phenomenon	affects	BioThings SEMMEDDB API	1d288b3a3caf75d541ffaae3aab386c8
Disease	Phenomenon	caused_by	BioThings SEMMEDDB API	1d288b3a3caf75d541ffaae3aab386c8
Disease	Phenomenon	has_manifestation	BioThings SEMMEDDB API	1d288b3a3caf75d541ffaae3aab386c8
Disease	Phenomenon	has_predisposing_factor	BioThings SEMMEDDB API	1d288b3a3caf75d541ffaae3aab386c8
Disease	PhenotypicFeature	caused_by	BioThings SEMMEDDB API	1d288b3a3caf75d541ffaae3aab386c8
Disease	PhenotypicFeature	causes	BioThings SEMMEDDB API	1d288b3a3caf75d541ffaae3aab386c8
Disease	PhenotypicFeature	coexists_with	BioThings SEMMEDDB API	1d288b3a3caf75d541ffaae3aab386c8
Disease	PhenotypicFeature	has_manifestation	BioThings SEMMEDDB API	1d288b3a3caf75d541ffaae3aab386c8
Disease	PhenotypicFeature	has_predisposing_factor	BioThings SEMMEDDB API	1d288b3a3caf75d541ffaae3aab386c8
Disease	PhenotypicFeature	is_diagnosed_by	BioThings SEMMEDDB API	1d288b3a3caf75d541ffaae3aab386c8
Disease	PhenotypicFeature	related_to	BioThings SEMMEDDB API	1d288b3a3caf75d541ffaae3aab386c8
Disease	PhysiologicalProcess	affected_by	BioThings SEMMEDDB API	1d288b3a3caf75d541ffaae3aab386c8
Disease	PhysiologicalProcess	affects	BioThings SEMMEDDB API	1d288b3a3caf75d541ffaae3aab386c8
Disease	PhysiologicalProcess	causes	BioThings SEMMEDDB API	1d288b3a3caf75d541ffaae3aab386c8
Disease	PhysiologicalProcess	coexists_with	BioThings SEMMEDDB API	1d288b3a3caf75d541ffaae3aab386c8
Disease	PhysiologicalProcess	contains_process	BioThings SEMMEDDB API	1d288b3a3caf75d541ffaae3aab386c8
Disease	PhysiologicalProcess	disrupts	BioThings SEMMEDDB API	1d288b3a3caf75d541ffaae3aab386c8
Disease	PhysiologicalProcess	manifestation_of	BioThings SEMMEDDB API	1d288b3a3caf75d541ffaae3aab386c8
Disease	PhysiologicalProcess	precedes	BioThings SEMMEDDB API	1d288b3a3caf75d541ffaae3aab386c8
Disease	PhysiologicalProcess	related_to	BioThings SEMMEDDB API	1d288b3a3caf75d541ffaae3aab386c8
Disease	Plant	occurs_in	BioThings SEMMEDDB API	1d288b3a3caf75d541ffaae3aab386c8
Disease	Plant	part_of	BioThings SEMMEDDB API	1d288b3a3caf75d541ffaae3aab386c8
Disease	Polypeptide	affected_by	BioThings SEMMEDDB API	1d288b3a3caf75d541ffaae3aab386c8
Disease	Polypeptide	caused_by	BioThings SEMMEDDB API	1d288b3a3caf75d541ffaae3aab386c8
Disease	Polypeptide	disrupted_by	BioThings SEMMEDDB API	1d288b3a3caf75d541ffaae3aab386c8
Disease	Polypeptide	has_part	BioThings SEMMEDDB API	1d288b3a3caf75d541ffaae3aab386c8
Disease	Polypeptide	has_predisposing_factor	BioThings SEMMEDDB API	1d288b3a3caf75d541ffaae3aab386c8
Disease	Polypeptide	is_exacerbated_by	BioThings SEMMEDDB API	1d288b3a3caf75d541ffaae3aab386c8
Disease	Polypeptide	prevented_by	BioThings SEMMEDDB API	1d288b3a3caf75d541ffaae3aab386c8
Disease	Polypeptide	produces	BioThings SEMMEDDB API	1d288b3a3caf75d541ffaae3aab386c8
Disease	Polypeptide	related_to	BioThings SEMMEDDB API	1d288b3a3caf75d541ffaae3aab386c8
Disease	Polypeptide	treated_by	BioThings SEMMEDDB API	1d288b3a3caf75d541ffaae3aab386c8
Disease	Procedure	affected_by	BioThings SEMMEDDB API	1d288b3a3caf75d541ffaae3aab386c8
Disease	Procedure	caused_by	BioThings SEMMEDDB API	1d288b3a3caf75d541ffaae3aab386c8
Disease	Procedure	has_predisposing_factor	BioThings SEMMEDDB API	1d288b3a3caf75d541ffaae3aab386c8
Disease	Procedure	is_diagnosed_by	BioThings SEMMEDDB API	1d288b3a3caf75d541ffaae3aab386c8
Disease	Procedure	is_exacerbated_by	BioThings SEMMEDDB API	1d288b3a3caf75d541ffaae3aab386c8
Disease	Procedure	preceded_by	BioThings SEMMEDDB API	1d288b3a3caf75d541ffaae3aab386c8
Disease	Procedure	prevented_by	BioThings SEMMEDDB API	1d288b3a3caf75d541ffaae3aab386c8
Disease	Procedure	treated_by	BioThings SEMMEDDB API	1d288b3a3caf75d541ffaae3aab386c8
Disease	Protein	produces	BioThings SEMMEDDB API	1d288b3a3caf75d541ffaae3aab386c8
Disease	Protein	related_to	BioThings SEMMEDDB API	1d288b3a3caf75d541ffaae3aab386c8
Disease	SmallMolecule	affected_by	BioThings SEMMEDDB API	1d288b3a3caf75d541ffaae3aab386c8
Disease	SmallMolecule	caused_by	BioThings SEMMEDDB API	1d288b3a3caf75d541ffaae3aab386c8
Disease	SmallMolecule	disrupted_by	BioThings SEMMEDDB API	1d288b3a3caf75d541ffaae3aab386c8
Disease	SmallMolecule	has_part	BioThings SEMMEDDB API	1d288b3a3caf75d541ffaae3aab386c8
Disease	SmallMolecule	has_predisposing_factor	BioThings SEMMEDDB API	1d288b3a3caf75d541ffaae3aab386c8
Disease	SmallMolecule	is_exacerbated_by	BioThings SEMMEDDB API	1d288b3a3caf75d541ffaae3aab386c8
Disease	SmallMolecule	prevented_by	BioThings SEMMEDDB API	1d288b3a3caf75d541ffaae3aab386c8
Disease	SmallMolecule	produces	BioThings SEMMEDDB API	1d288b3a3caf75d541ffaae3aab386c8
Disease	SmallMolecule	related_to	BioThings SEMMEDDB API	1d288b3a3caf75d541ffaae3aab386c8
Disease	SmallMolecule	treated_by	BioThings SEMMEDDB API	1d288b3a3caf75d541ffaae3aab386c8
Disease	Virus	affects	BioThings SEMMEDDB API	1d288b3a3caf75d541ffaae3aab386c8
Disease	Virus	caused_by	BioThings SEMMEDDB API	1d288b3a3caf75d541ffaae3aab386c8
Disease	Virus	coexists_with	BioThings SEMMEDDB API	1d288b3a3caf75d541ffaae3aab386c8
Disease	Virus	interacts_with	BioThings SEMMEDDB API	1d288b3a3caf75d541ffaae3aab386c8
Disease	Virus	location_of	BioThings SEMMEDDB API	1d288b3a3caf75d541ffaae3aab386c8
Disease	Virus	part_of	BioThings SEMMEDDB API	1d288b3a3caf75d541ffaae3aab386c8
DiseaseOrPhenotypicFeature	AnatomicalEntity	located_in	BioThings SEMMEDDB API	1d288b3a3caf75d541ffaae3aab386c8
DiseaseOrPhenotypicFeature	AnatomicalEntity	related_to	BioThings SEMMEDDB API	1d288b3a3caf75d541ffaae3aab386c8
DiseaseOrPhenotypicFeature	Cohort	occurs_in	BioThings SEMMEDDB API	1d288b3a3caf75d541ffaae3aab386c8
DiseaseOrPhenotypicFeature	Disease	affected_by	BioThings SEMMEDDB API	1d288b3a3caf75d541ffaae3aab386c8
DiseaseOrPhenotypicFeature	Disease	coexists_with	BioThings SEMMEDDB API	1d288b3a3caf75d541ffaae3aab386c8
DiseaseOrPhenotypicFeature	Disease	exacerbates	BioThings SEMMEDDB API	1d288b3a3caf75d541ffaae3aab386c8
DiseaseOrPhenotypicFeature	Disease	has_predisposing_factor	BioThings SEMMEDDB API	1d288b3a3caf75d541ffaae3aab386c8
DiseaseOrPhenotypicFeature	Disease	predisposes	BioThings SEMMEDDB API	1d288b3a3caf75d541ffaae3aab386c8
DiseaseOrPhenotypicFeature	Disease	related_to	BioThings SEMMEDDB API	1d288b3a3caf75d541ffaae3aab386c8
DiseaseOrPhenotypicFeature	DiseaseOrPhenotypicFeature	coexists_with	BioThings SEMMEDDB API	1d288b3a3caf75d541ffaae3aab386c8
DiseaseOrPhenotypicFeature	DiseaseOrPhenotypicFeature	has_predisposing_factor	BioThings SEMMEDDB API	1d288b3a3caf75d541ffaae3aab386c8
DiseaseOrPhenotypicFeature	DiseaseOrPhenotypicFeature	predisposes	BioThings SEMMEDDB API	1d288b3a3caf75d541ffaae3aab386c8
DiseaseOrPhenotypicFeature	Food	has_predisposing_factor	BioThings SEMMEDDB API	1d288b3a3caf75d541ffaae3aab386c8
DiseaseOrPhenotypicFeature	Gene	affected_by	BioThings SEMMEDDB API	1d288b3a3caf75d541ffaae3aab386c8
DiseaseOrPhenotypicFeature	GrossAnatomicalStructure	located_in	BioThings SEMMEDDB API	1d288b3a3caf75d541ffaae3aab386c8
DiseaseOrPhenotypicFeature	NucleicAcidEntity	affected_by	BioThings SEMMEDDB API	1d288b3a3caf75d541ffaae3aab386c8
DiseaseOrPhenotypicFeature	PathologicalProcess	coexists_with	BioThings SEMMEDDB API	1d288b3a3caf75d541ffaae3aab386c8
DiseaseOrPhenotypicFeature	PathologicalProcess	exacerbates	BioThings SEMMEDDB API	1d288b3a3caf75d541ffaae3aab386c8
DiseaseOrPhenotypicFeature	PathologicalProcess	predisposes	BioThings SEMMEDDB API	1d288b3a3caf75d541ffaae3aab386c8
DiseaseOrPhenotypicFeature	PhenotypicFeature	coexists_with	BioThings SEMMEDDB API	1d288b3a3caf75d541ffaae3aab386c8
DiseaseOrPhenotypicFeature	PhenotypicFeature	exacerbates	BioThings SEMMEDDB API	1d288b3a3caf75d541ffaae3aab386c8
DiseaseOrPhenotypicFeature	PhysiologicalProcess	predisposes	BioThings SEMMEDDB API	1d288b3a3caf75d541ffaae3aab386c8
DiseaseOrPhenotypicFeature	Polypeptide	affected_by	BioThings SEMMEDDB API	1d288b3a3caf75d541ffaae3aab386c8
DiseaseOrPhenotypicFeature	Procedure	is_diagnosed_by	BioThings SEMMEDDB API	1d288b3a3caf75d541ffaae3aab386c8
DiseaseOrPhenotypicFeature	SmallMolecule	affected_by	BioThings SEMMEDDB API	1d288b3a3caf75d541ffaae3aab386c8
Drug	Disease	affects	BioThings SEMMEDDB API	1d288b3a3caf75d541ffaae3aab386c8
Drug	Disease	causes	BioThings SEMMEDDB API	1d288b3a3caf75d541ffaae3aab386c8
Drug	Disease	prevents	BioThings SEMMEDDB API	1d288b3a3caf75d541ffaae3aab386c8
Drug	Disease	treats	BioThings SEMMEDDB API	1d288b3a3caf75d541ffaae3aab386c8
Drug	PathologicalProcess	affects	BioThings SEMMEDDB API	1d288b3a3caf75d541ffaae3aab386c8
Drug	PathologicalProcess	causes	BioThings SEMMEDDB API	1d288b3a3caf75d541ffaae3aab386c8
Drug	PathologicalProcess	prevents	BioThings SEMMEDDB API	1d288b3a3caf75d541ffaae3aab386c8
Drug	PathologicalProcess	treats	BioThings SEMMEDDB API	1d288b3a3caf75d541ffaae3aab386c8
Drug	Procedure	is_input_of	BioThings SEMMEDDB API	1d288b3a3caf75d541ffaae3aab386c8
Food	Disease	affects	BioThings SEMMEDDB API	1d288b3a3caf75d541ffaae3aab386c8
Food	Disease	causes	BioThings SEMMEDDB API	1d288b3a3caf75d541ffaae3aab386c8
Food	Disease	predisposes	BioThings SEMMEDDB API	1d288b3a3caf75d541ffaae3aab386c8
Food	DiseaseOrPhenotypicFeature	predisposes	BioThings SEMMEDDB API	1d288b3a3caf75d541ffaae3aab386c8
Food	PathologicalProcess	affects	BioThings SEMMEDDB API	1d288b3a3caf75d541ffaae3aab386c8
Food	PathologicalProcess	causes	BioThings SEMMEDDB API	1d288b3a3caf75d541ffaae3aab386c8
Food	PathologicalProcess	related_to	BioThings SEMMEDDB API	1d288b3a3caf75d541ffaae3aab386c8
Food	Phenomenon	affects	BioThings SEMMEDDB API	1d288b3a3caf75d541ffaae3aab386c8
Food	PhysiologicalProcess	affects	BioThings SEMMEDDB API	1d288b3a3caf75d541ffaae3aab386c8
Food	Procedure	is_input_of	BioThings SEMMEDDB API	1d288b3a3caf75d541ffaae3aab386c8
Fungus	AnatomicalEntity	located_in	BioThings SEMMEDDB API	1d288b3a3caf75d541ffaae3aab386c8
Fungus	Bacterium	interacts_with	BioThings SEMMEDDB API	1d288b3a3caf75d541ffaae3aab386c8
Fungus	BiologicalEntity	has_part	BioThings SEMMEDDB API	1d288b3a3caf75d541ffaae3aab386c8
Fungus	BiologicalEntity	location_of	BioThings SEMMEDDB API	1d288b3a3caf75d541ffaae3aab386c8
Fungus	Cell	has_part	BioThings SEMMEDDB API	1d288b3a3caf75d541ffaae3aab386c8
Fungus	Cell	located_in	BioThings SEMMEDDB API	1d288b3a3caf75d541ffaae3aab386c8
Fungus	CellularComponent	has_part	BioThings SEMMEDDB API	1d288b3a3caf75d541ffaae3aab386c8
Fungus	CellularComponent	located_in	BioThings SEMMEDDB API	1d288b3a3caf75d541ffaae3aab386c8
Fungus	Disease	affected_by	BioThings SEMMEDDB API	1d288b3a3caf75d541ffaae3aab386c8
Fungus	Disease	causes	BioThings SEMMEDDB API	1d288b3a3caf75d541ffaae3aab386c8
Fungus	Disease	has_part	BioThings SEMMEDDB API	1d288b3a3caf75d541ffaae3aab386c8
Fungus	Disease	located_in	BioThings SEMMEDDB API	1d288b3a3caf75d541ffaae3aab386c8
Fungus	Fungus	interacts_with	BioThings SEMMEDDB API	1d288b3a3caf75d541ffaae3aab386c8
Fungus	Gene	has_part	BioThings SEMMEDDB API	1d288b3a3caf75d541ffaae3aab386c8
Fungus	Gene	location_of	BioThings SEMMEDDB API	1d288b3a3caf75d541ffaae3aab386c8
Fungus	GrossAnatomicalStructure	has_part	BioThings SEMMEDDB API	1d288b3a3caf75d541ffaae3aab386c8
Fungus	GrossAnatomicalStructure	located_in	BioThings SEMMEDDB API	1d288b3a3caf75d541ffaae3aab386c8
Fungus	NucleicAcidEntity	has_part	BioThings SEMMEDDB API	1d288b3a3caf75d541ffaae3aab386c8
Fungus	NucleicAcidEntity	location_of	BioThings SEMMEDDB API	1d288b3a3caf75d541ffaae3aab386c8
Fungus	PathologicalProcess	affected_by	BioThings SEMMEDDB API	1d288b3a3caf75d541ffaae3aab386c8
Fungus	PathologicalProcess	causes	BioThings SEMMEDDB API	1d288b3a3caf75d541ffaae3aab386c8
Fungus	Phenomenon	affected_by	BioThings SEMMEDDB API	1d288b3a3caf75d541ffaae3aab386c8
Fungus	PhysiologicalProcess	affected_by	BioThings SEMMEDDB API	1d288b3a3caf75d541ffaae3aab386c8
Fungus	Polypeptide	has_part	BioThings SEMMEDDB API	1d288b3a3caf75d541ffaae3aab386c8
Fungus	Polypeptide	location_of	BioThings SEMMEDDB API	1d288b3a3caf75d541ffaae3aab386c8
Fungus	Protein	location_of	BioThings SEMMEDDB API	1d288b3a3caf75d541ffaae3aab386c8
Fungus	SmallMolecule	affected_by	BioThings SEMMEDDB API	1d288b3a3caf75d541ffaae3aab386c8
Fungus	SmallMolecule	has_part	BioThings SEMMEDDB API	1d288b3a3caf75d541ffaae3aab386c8
Fungus	SmallMolecule	location_of	BioThings SEMMEDDB API	1d288b3a3caf75d541ffaae3aab386c8
Fungus	Virus	interacts_with	BioThings SEMMEDDB API	1d288b3a3caf75d541ffaae3aab386c8
Gene	AnatomicalEntity	affects	BioThings SEMMEDDB API	1d288b3a3caf75d541ffaae3aab386c8
Gene	AnatomicalEntity	located_in	BioThings SEMMEDDB API	1d288b3a3caf75d541ffaae3aab386c8
Gene	AnatomicalEntity	part_of	BioThings SEMMEDDB API	1d288b3a3caf75d541ffaae3aab386c8
Gene	AnatomicalEntity	produces	BioThings SEMMEDDB API	1d288b3a3caf75d541ffaae3aab386c8
Gene	Bacterium	interacts_with	BioThings SEMMEDDB API	1d288b3a3caf75d541ffaae3aab386c8
Gene	Bacterium	located_in	BioThings SEMMEDDB API	1d288b3a3caf75d541ffaae3aab386c8
Gene	Bacterium	part_of	BioThings SEMMEDDB API	1d288b3a3caf75d541ffaae3aab386c8
Gene	Bacterium	produced_by	BioThings SEMMEDDB API	1d288b3a3caf75d541ffaae3aab386c8
Gene	BiologicalEntity	affected_by	BioThings SEMMEDDB API	1d288b3a3caf75d541ffaae3aab386c8
Gene	BiologicalEntity	affects	BioThings SEMMEDDB API	1d288b3a3caf75d541ffaae3aab386c8
Gene	BiologicalEntity	coexists_with	BioThings SEMMEDDB API	1d288b3a3caf75d541ffaae3aab386c8
Gene	BiologicalEntity	derives_from	BioThings SEMMEDDB API	1d288b3a3caf75d541ffaae3aab386c8
Gene	BiologicalEntity	derives_into	BioThings SEMMEDDB API	1d288b3a3caf75d541ffaae3aab386c8
Gene	BiologicalEntity	interacts_with	BioThings SEMMEDDB API	1d288b3a3caf75d541ffaae3aab386c8
Gene	BiologicalEntity	produces	BioThings SEMMEDDB API	1d288b3a3caf75d541ffaae3aab386c8
Gene	Cell	affects	BioThings SEMMEDDB API	1d288b3a3caf75d541ffaae3aab386c8
Gene	Cell	disrupts	BioThings SEMMEDDB API	1d288b3a3caf75d541ffaae3aab386c8
Gene	Cell	interacts_with	BioThings SEMMEDDB API	1d288b3a3caf75d541ffaae3aab386c8
Gene	Cell	located_in	BioThings SEMMEDDB API	1d288b3a3caf75d541ffaae3aab386c8
Gene	Cell	part_of	BioThings SEMMEDDB API	1d288b3a3caf75d541ffaae3aab386c8
Gene	Cell	produced_by	BioThings SEMMEDDB API	1d288b3a3caf75d541ffaae3aab386c8
Gene	Cell	related_to	BioThings SEMMEDDB API	1d288b3a3caf75d541ffaae3aab386c8
Gene	CellularComponent	affects	BioThings SEMMEDDB API	1d288b3a3caf75d541ffaae3aab386c8
Gene	CellularComponent	disrupts	BioThings SEMMEDDB API	1d288b3a3caf75d541ffaae3aab386c8
Gene	CellularComponent	located_in	BioThings SEMMEDDB API	1d288b3a3caf75d541ffaae3aab386c8
Gene	CellularComponent	part_of	BioThings SEMMEDDB API	1d288b3a3caf75d541ffaae3aab386c8
Gene	CellularComponent	produced_by	BioThings SEMMEDDB API	1d288b3a3caf75d541ffaae3aab386c8
Gene	Cohort	part_of	BioThings SEMMEDDB API	1d288b3a3caf75d541ffaae3aab386c8
Gene	Device	interacts_with	BioThings SEMMEDDB API	1d288b3a3caf75d541ffaae3aab386c8
Gene	Device	is_input_of	BioThings SEMMEDDB API	1d288b3a3caf75d541ffaae3aab386c8
Gene	DiagnosticAid	affected_by	BioThings SEMMEDDB API	1d288b3a3caf75d541ffaae3aab386c8
Gene	DiagnosticAid	interacts_with	BioThings SEMMEDDB API	1d288b3a3caf75d541ffaae3aab386c8
Gene	Disease	affects	BioThings SEMMEDDB API	1d288b3a3caf75d541ffaae3aab386c8
Gene	Disease	causes	BioThings SEMMEDDB API	1d288b3a3caf75d541ffaae3aab386c8
Gene	Disease	disrupts	BioThings SEMMEDDB API	1d288b3a3caf75d541ffaae3aab386c8
Gene	Disease	exacerbates	BioThings SEMMEDDB API	1d288b3a3caf75d541ffaae3aab386c8
Gene	Disease	part_of	BioThings SEMMEDDB API	1d288b3a3caf75d541ffaae3aab386c8
Gene	Disease	predisposes	BioThings SEMMEDDB API	1d288b3a3caf75d541ffaae3aab386c8
Gene	Disease	prevents	BioThings SEMMEDDB API	1d288b3a3caf75d541ffaae3aab386c8
Gene	Disease	produced_by	BioThings SEMMEDDB API	1d288b3a3caf75d541ffaae3aab386c8
Gene	Disease	related_to	BioThings SEMMEDDB API	1d288b3a3caf75d541ffaae3aab386c8
Gene	Disease	treats	BioThings SEMMEDDB API	1d288b3a3caf75d541ffaae3aab386c8
Gene	DiseaseOrPhenotypicFeature	affects	BioThings SEMMEDDB API	1d288b3a3caf75d541ffaae3aab386c8
Gene	Fungus	located_in	BioThings SEMMEDDB API	1d288b3a3caf75d541ffaae3aab386c8
Gene	Fungus	part_of	BioThings SEMMEDDB API	1d288b3a3caf75d541ffaae3aab386c8
Gene	Gene	affected_by	BioThings SEMMEDDB API	1d288b3a3caf75d541ffaae3aab386c8
Gene	Gene	affects	BioThings SEMMEDDB API	1d288b3a3caf75d541ffaae3aab386c8
Gene	Gene	close_match	BioThings SEMMEDDB API	1d288b3a3caf75d541ffaae3aab386c8
Gene	Gene	coexists_with	BioThings SEMMEDDB API	1d288b3a3caf75d541ffaae3aab386c8
Gene	Gene	derives_from	BioThings SEMMEDDB API	1d288b3a3caf75d541ffaae3aab386c8
Gene	Gene	derives_into	BioThings SEMMEDDB API	1d288b3a3caf75d541ffaae3aab386c8
Gene	Gene	has_part	BioThings SEMMEDDB API	1d288b3a3caf75d541ffaae3aab386c8
Gene	Gene	interacts_with	BioThings SEMMEDDB API	1d288b3a3caf75d541ffaae3aab386c8
Gene	Gene	part_of	BioThings SEMMEDDB API	1d288b3a3caf75d541ffaae3aab386c8
Gene	Gene	produced_by	BioThings SEMMEDDB API	1d288b3a3caf75d541ffaae3aab386c8
Gene	Gene	produces	BioThings SEMMEDDB API	1d288b3a3caf75d541ffaae3aab386c8
Gene	GrossAnatomicalStructure	affects	BioThings SEMMEDDB API	1d288b3a3caf75d541ffaae3aab386c8
Gene	GrossAnatomicalStructure	disrupts	BioThings SEMMEDDB API	1d288b3a3caf75d541ffaae3aab386c8
Gene	GrossAnatomicalStructure	located_in	BioThings SEMMEDDB API	1d288b3a3caf75d541ffaae3aab386c8
Gene	GrossAnatomicalStructure	part_of	BioThings SEMMEDDB API	1d288b3a3caf75d541ffaae3aab386c8
Gene	GrossAnatomicalStructure	produced_by	BioThings SEMMEDDB API	1d288b3a3caf75d541ffaae3aab386c8
Gene	MolecularActivity	affected_by	BioThings SEMMEDDB API	1d288b3a3caf75d541ffaae3aab386c8
Gene	MolecularActivity	affects	BioThings SEMMEDDB API	1d288b3a3caf75d541ffaae3aab386c8
Gene	MolecularActivity	disrupts	BioThings SEMMEDDB API	1d288b3a3caf75d541ffaae3aab386c8
Gene	NucleicAcidEntity	affected_by	BioThings SEMMEDDB API	1d288b3a3caf75d541ffaae3aab386c8
Gene	NucleicAcidEntity	affects	BioThings SEMMEDDB API	1d288b3a3caf75d541ffaae3aab386c8
Gene	NucleicAcidEntity	coexists_with	BioThings SEMMEDDB API	1d288b3a3caf75d541ffaae3aab386c8
Gene	NucleicAcidEntity	derives_from	BioThings SEMMEDDB API	1d288b3a3caf75d541ffaae3aab386c8
Gene	NucleicAcidEntity	derives_into	BioThings SEMMEDDB API	1d288b3a3caf75d541ffaae3aab386c8
Gene	NucleicAcidEntity	interacts_with	BioThings SEMMEDDB API	1d288b3a3caf75d541ffaae3aab386c8
Gene	NucleicAcidEntity	part_of	BioThings SEMMEDDB API	1d288b3a3caf75d541ffaae3aab386c8
Gene	PathologicalProcess	affects	BioThings SEMMEDDB API	1d288b3a3caf75d541ffaae3aab386c8
Gene	PathologicalProcess	causes	BioThings SEMMEDDB API	1d288b3a3caf75d541ffaae3aab386c8
Gene	PathologicalProcess	disrupts	BioThings SEMMEDDB API	1d288b3a3caf75d541ffaae3aab386c8
Gene	PathologicalProcess	exacerbates	BioThings SEMMEDDB API	1d288b3a3caf75d541ffaae3aab386c8
Gene	PathologicalProcess	predisposes	BioThings SEMMEDDB API	1d288b3a3caf75d541ffaae3aab386c8
Gene	PathologicalProcess	prevents	BioThings SEMMEDDB API	1d288b3a3caf75d541ffaae3aab386c8
Gene	PathologicalProcess	produced_by	BioThings SEMMEDDB API	1d288b3a3caf75d541ffaae3aab386c8
Gene	PathologicalProcess	related_to	BioThings SEMMEDDB API	1d288b3a3caf75d541ffaae3aab386c8
Gene	PathologicalProcess	treats	BioThings SEMMEDDB API	1d288b3a3caf75d541ffaae3aab386c8
Gene	Phenomenon	affects	BioThings SEMMEDDB API	1d288b3a3caf75d541ffaae3aab386c8
Gene	Phenomenon	causes	BioThings SEMMEDDB API	1d288b3a3caf75d541ffaae3aab386c8
Gene	Phenomenon	disrupts	BioThings SEMMEDDB API	1d288b3a3caf75d541ffaae3aab386c8
Gene	PhenotypicFeature	affects	BioThings SEMMEDDB API	1d288b3a3caf75d541ffaae3aab386c8
Gene	PhenotypicFeature	causes	BioThings SEMMEDDB API	1d288b3a3caf75d541ffaae3aab386c8
Gene	PhenotypicFeature	disrupts	BioThings SEMMEDDB API	1d288b3a3caf75d541ffaae3aab386c8
Gene	PhenotypicFeature	predisposes	BioThings SEMMEDDB API	1d288b3a3caf75d541ffaae3aab386c8
Gene	PhenotypicFeature	related_to	BioThings SEMMEDDB API	1d288b3a3caf75d541ffaae3aab386c8
Gene	PhenotypicFeature	treats	BioThings SEMMEDDB API	1d288b3a3caf75d541ffaae3aab386c8
Gene	PhysiologicalProcess	affected_by	BioThings SEMMEDDB API	1d288b3a3caf75d541ffaae3aab386c8
Gene	PhysiologicalProcess	affects	BioThings SEMMEDDB API	1d288b3a3caf75d541ffaae3aab386c8
Gene	PhysiologicalProcess	causes	BioThings SEMMEDDB API	1d288b3a3caf75d541ffaae3aab386c8
Gene	PhysiologicalProcess	disrupts	BioThings SEMMEDDB API	1d288b3a3caf75d541ffaae3aab386c8
Gene	PhysiologicalProcess	produced_by	BioThings SEMMEDDB API	1d288b3a3caf75d541ffaae3aab386c8
Gene	PhysiologicalProcess	related_to	BioThings SEMMEDDB API	1d288b3a3caf75d541ffaae3aab386c8
Gene	Plant	located_in	BioThings SEMMEDDB API	1d288b3a3caf75d541ffaae3aab386c8
Gene	Polypeptide	affected_by	BioThings SEMMEDDB API	1d288b3a3caf75d541ffaae3aab386c8
Gene	Polypeptide	affects	BioThings SEMMEDDB API	1d288b3a3caf75d541ffaae3aab386c8
Gene	Polypeptide	close_match	BioThings SEMMEDDB API	1d288b3a3caf75d541ffaae3aab386c8
Gene	Polypeptide	coexists_with	BioThings SEMMEDDB API	1d288b3a3caf75d541ffaae3aab386c8
Gene	Polypeptide	derives_from	BioThings SEMMEDDB API	1d288b3a3caf75d541ffaae3aab386c8
Gene	Polypeptide	derives_into	BioThings SEMMEDDB API	1d288b3a3caf75d541ffaae3aab386c8
Gene	Polypeptide	has_part	BioThings SEMMEDDB API	1d288b3a3caf75d541ffaae3aab386c8
Gene	Polypeptide	interacts_with	BioThings SEMMEDDB API	1d288b3a3caf75d541ffaae3aab386c8
Gene	Polypeptide	part_of	BioThings SEMMEDDB API	1d288b3a3caf75d541ffaae3aab386c8
Gene	Polypeptide	produced_by	BioThings SEMMEDDB API	1d288b3a3caf75d541ffaae3aab386c8
Gene	Polypeptide	produces	BioThings SEMMEDDB API	1d288b3a3caf75d541ffaae3aab386c8
Gene	Procedure	is_input_of	BioThings SEMMEDDB API	1d288b3a3caf75d541ffaae3aab386c8
Gene	Procedure	preceded_by	BioThings SEMMEDDB API	1d288b3a3caf75d541ffaae3aab386c8
Gene	Procedure	precedes	BioThings SEMMEDDB API	1d288b3a3caf75d541ffaae3aab386c8
Gene	Protein	affected_by	BioThings SEMMEDDB API	1d288b3a3caf75d541ffaae3aab386c8
Gene	Protein	affects	BioThings SEMMEDDB API	1d288b3a3caf75d541ffaae3aab386c8
Gene	Protein	coexists_with	BioThings SEMMEDDB API	1d288b3a3caf75d541ffaae3aab386c8
Gene	Protein	interacts_with	BioThings SEMMEDDB API	1d288b3a3caf75d541ffaae3aab386c8
Gene	Protein	produces	BioThings SEMMEDDB API	1d288b3a3caf75d541ffaae3aab386c8
Gene	SmallMolecule	affected_by	BioThings SEMMEDDB API	1d288b3a3caf75d541ffaae3aab386c8
Gene	SmallMolecule	affects	BioThings SEMMEDDB API	1d288b3a3caf75d541ffaae3aab386c8
Gene	SmallMolecule	coexists_with	BioThings SEMMEDDB API	1d288b3a3caf75d541ffaae3aab386c8
Gene	SmallMolecule	derives_from	BioThings SEMMEDDB API	1d288b3a3caf75d541ffaae3aab386c8
Gene	SmallMolecule	derives_into	BioThings SEMMEDDB API	1d288b3a3caf75d541ffaae3aab386c8
Gene	SmallMolecule	has_part	BioThings SEMMEDDB API	1d288b3a3caf75d541ffaae3aab386c8
Gene	SmallMolecule	interacts_with	BioThings SEMMEDDB API	1d288b3a3caf75d541ffaae3aab386c8
Gene	SmallMolecule	produced_by	BioThings SEMMEDDB API	1d288b3a3caf75d541ffaae3aab386c8
Gene	SmallMolecule	produces	BioThings SEMMEDDB API	1d288b3a3caf75d541ffaae3aab386c8
Gene	Virus	located_in	BioThings SEMMEDDB API	1d288b3a3caf75d541ffaae3aab386c8
Gene	Virus	part_of	BioThings SEMMEDDB API	1d288b3a3caf75d541ffaae3aab386c8
Gene	Virus	treats	BioThings SEMMEDDB API	1d288b3a3caf75d541ffaae3aab386c8
GrossAnatomicalStructure	AnatomicalEntity	has_part	BioThings SEMMEDDB API	1d288b3a3caf75d541ffaae3aab386c8
GrossAnatomicalStructure	AnatomicalEntity	located_in	BioThings SEMMEDDB API	1d288b3a3caf75d541ffaae3aab386c8
GrossAnatomicalStructure	AnatomicalEntity	location_of	BioThings SEMMEDDB API	1d288b3a3caf75d541ffaae3aab386c8
GrossAnatomicalStructure	AnatomicalEntity	produces	BioThings SEMMEDDB API	1d288b3a3caf75d541ffaae3aab386c8
GrossAnatomicalStructure	Bacterium	location_of	BioThings SEMMEDDB API	1d288b3a3caf75d541ffaae3aab386c8
GrossAnatomicalStructure	Bacterium	part_of	BioThings SEMMEDDB API	1d288b3a3caf75d541ffaae3aab386c8
GrossAnatomicalStructure	BiologicalEntity	affected_by	BioThings SEMMEDDB API	1d288b3a3caf75d541ffaae3aab386c8
GrossAnatomicalStructure	BiologicalEntity	disrupted_by	BioThings SEMMEDDB API	1d288b3a3caf75d541ffaae3aab386c8
GrossAnatomicalStructure	BiologicalEntity	has_part	BioThings SEMMEDDB API	1d288b3a3caf75d541ffaae3aab386c8
GrossAnatomicalStructure	BiologicalEntity	location_of	BioThings SEMMEDDB API	1d288b3a3caf75d541ffaae3aab386c8
GrossAnatomicalStructure	BiologicalEntity	produces	BioThings SEMMEDDB API	1d288b3a3caf75d541ffaae3aab386c8
GrossAnatomicalStructure	Cell	has_part	BioThings SEMMEDDB API	1d288b3a3caf75d541ffaae3aab386c8
GrossAnatomicalStructure	Cell	part_of	BioThings SEMMEDDB API	1d288b3a3caf75d541ffaae3aab386c8
GrossAnatomicalStructure	CellularComponent	has_part	BioThings SEMMEDDB API	1d288b3a3caf75d541ffaae3aab386c8
GrossAnatomicalStructure	Cohort	part_of	BioThings SEMMEDDB API	1d288b3a3caf75d541ffaae3aab386c8
GrossAnatomicalStructure	Device	location_of	BioThings SEMMEDDB API	1d288b3a3caf75d541ffaae3aab386c8
GrossAnatomicalStructure	DiagnosticAid	location_of	BioThings SEMMEDDB API	1d288b3a3caf75d541ffaae3aab386c8
GrossAnatomicalStructure	Disease	affected_by	BioThings SEMMEDDB API	1d288b3a3caf75d541ffaae3aab386c8
GrossAnatomicalStructure	Disease	location_of	BioThings SEMMEDDB API	1d288b3a3caf75d541ffaae3aab386c8
GrossAnatomicalStructure	Disease	part_of	BioThings SEMMEDDB API	1d288b3a3caf75d541ffaae3aab386c8
GrossAnatomicalStructure	Disease	produced_by	BioThings SEMMEDDB API	1d288b3a3caf75d541ffaae3aab386c8
GrossAnatomicalStructure	DiseaseOrPhenotypicFeature	location_of	BioThings SEMMEDDB API	1d288b3a3caf75d541ffaae3aab386c8
GrossAnatomicalStructure	Fungus	location_of	BioThings SEMMEDDB API	1d288b3a3caf75d541ffaae3aab386c8
GrossAnatomicalStructure	Fungus	part_of	BioThings SEMMEDDB API	1d288b3a3caf75d541ffaae3aab386c8
GrossAnatomicalStructure	Gene	affected_by	BioThings SEMMEDDB API	1d288b3a3caf75d541ffaae3aab386c8
GrossAnatomicalStructure	Gene	disrupted_by	BioThings SEMMEDDB API	1d288b3a3caf75d541ffaae3aab386c8
GrossAnatomicalStructure	Gene	has_part	BioThings SEMMEDDB API	1d288b3a3caf75d541ffaae3aab386c8
GrossAnatomicalStructure	Gene	location_of	BioThings SEMMEDDB API	1d288b3a3caf75d541ffaae3aab386c8
GrossAnatomicalStructure	Gene	produces	BioThings SEMMEDDB API	1d288b3a3caf75d541ffaae3aab386c8
GrossAnatomicalStructure	GrossAnatomicalStructure	has_part	BioThings SEMMEDDB API	1d288b3a3caf75d541ffaae3aab386c8
GrossAnatomicalStructure	GrossAnatomicalStructure	part_of	BioThings SEMMEDDB API	1d288b3a3caf75d541ffaae3aab386c8
GrossAnatomicalStructure	MolecularActivity	contains_process	BioThings SEMMEDDB API	1d288b3a3caf75d541ffaae3aab386c8
GrossAnatomicalStructure	NucleicAcidEntity	affected_by	BioThings SEMMEDDB API	1d288b3a3caf75d541ffaae3aab386c8
GrossAnatomicalStructure	NucleicAcidEntity	has_part	BioThings SEMMEDDB API	1d288b3a3caf75d541ffaae3aab386c8
GrossAnatomicalStructure	NucleicAcidEntity	location_of	BioThings SEMMEDDB API	1d288b3a3caf75d541ffaae3aab386c8
GrossAnatomicalStructure	PathologicalProcess	affects	BioThings SEMMEDDB API	1d288b3a3caf75d541ffaae3aab386c8
GrossAnatomicalStructure	PathologicalProcess	disrupted_by	BioThings SEMMEDDB API	1d288b3a3caf75d541ffaae3aab386c8
GrossAnatomicalStructure	PathologicalProcess	location_of	BioThings SEMMEDDB API	1d288b3a3caf75d541ffaae3aab386c8
GrossAnatomicalStructure	Phenomenon	location_of	BioThings SEMMEDDB API	1d288b3a3caf75d541ffaae3aab386c8
GrossAnatomicalStructure	PhenotypicFeature	location_of	BioThings SEMMEDDB API	1d288b3a3caf75d541ffaae3aab386c8
GrossAnatomicalStructure	PhysiologicalProcess	affected_by	BioThings SEMMEDDB API	1d288b3a3caf75d541ffaae3aab386c8
GrossAnatomicalStructure	PhysiologicalProcess	contains_process	BioThings SEMMEDDB API	1d288b3a3caf75d541ffaae3aab386c8
GrossAnatomicalStructure	PhysiologicalProcess	location_of	BioThings SEMMEDDB API	1d288b3a3caf75d541ffaae3aab386c8
GrossAnatomicalStructure	Plant	part_of	BioThings SEMMEDDB API	1d288b3a3caf75d541ffaae3aab386c8
GrossAnatomicalStructure	Polypeptide	affected_by	BioThings SEMMEDDB API	1d288b3a3caf75d541ffaae3aab386c8
GrossAnatomicalStructure	Polypeptide	disrupted_by	BioThings SEMMEDDB API	1d288b3a3caf75d541ffaae3aab386c8
GrossAnatomicalStructure	Polypeptide	has_part	BioThings SEMMEDDB API	1d288b3a3caf75d541ffaae3aab386c8
GrossAnatomicalStructure	Polypeptide	location_of	BioThings SEMMEDDB API	1d288b3a3caf75d541ffaae3aab386c8
GrossAnatomicalStructure	Polypeptide	produces	BioThings SEMMEDDB API	1d288b3a3caf75d541ffaae3aab386c8
GrossAnatomicalStructure	Procedure	disrupted_by	BioThings SEMMEDDB API	1d288b3a3caf75d541ffaae3aab386c8
GrossAnatomicalStructure	Procedure	location_of	BioThings SEMMEDDB API	1d288b3a3caf75d541ffaae3aab386c8
GrossAnatomicalStructure	Protein	affected_by	BioThings SEMMEDDB API	1d288b3a3caf75d541ffaae3aab386c8
GrossAnatomicalStructure	Protein	disrupted_by	BioThings SEMMEDDB API	1d288b3a3caf75d541ffaae3aab386c8
GrossAnatomicalStructure	Protein	has_part	BioThings SEMMEDDB API	1d288b3a3caf75d541ffaae3aab386c8
GrossAnatomicalStructure	Protein	location_of	BioThings SEMMEDDB API	1d288b3a3caf75d541ffaae3aab386c8
GrossAnatomicalStructure	SmallMolecule	affected_by	BioThings SEMMEDDB API	1d288b3a3caf75d541ffaae3aab386c8
GrossAnatomicalStructure	SmallMolecule	disrupted_by	BioThings SEMMEDDB API	1d288b3a3caf75d541ffaae3aab386c8
GrossAnatomicalStructure	SmallMolecule	has_part	BioThings SEMMEDDB API	1d288b3a3caf75d541ffaae3aab386c8
GrossAnatomicalStructure	SmallMolecule	location_of	BioThings SEMMEDDB API	1d288b3a3caf75d541ffaae3aab386c8
GrossAnatomicalStructure	SmallMolecule	produces	BioThings SEMMEDDB API	1d288b3a3caf75d541ffaae3aab386c8
GrossAnatomicalStructure	Virus	location_of	BioThings SEMMEDDB API	1d288b3a3caf75d541ffaae3aab386c8
GrossAnatomicalStructure	Virus	part_of	BioThings SEMMEDDB API	1d288b3a3caf75d541ffaae3aab386c8
MolecularActivity	BiologicalEntity	affected_by	BioThings SEMMEDDB API	1d288b3a3caf75d541ffaae3aab386c8
MolecularActivity	BiologicalEntity	disrupted_by	BioThings SEMMEDDB API	1d288b3a3caf75d541ffaae3aab386c8
MolecularActivity	Cell	occurs_in	BioThings SEMMEDDB API	1d288b3a3caf75d541ffaae3aab386c8
MolecularActivity	CellularComponent	located_in	BioThings SEMMEDDB API	1d288b3a3caf75d541ffaae3aab386c8
MolecularActivity	Cohort	occurs_in	BioThings SEMMEDDB API	1d288b3a3caf75d541ffaae3aab386c8
MolecularActivity	DiagnosticAid	disrupted_by	BioThings SEMMEDDB API	1d288b3a3caf75d541ffaae3aab386c8
MolecularActivity	Disease	coexists_with	BioThings SEMMEDDB API	1d288b3a3caf75d541ffaae3aab386c8
MolecularActivity	Disease	related_to	BioThings SEMMEDDB API	1d288b3a3caf75d541ffaae3aab386c8
MolecularActivity	Gene	affected_by	BioThings SEMMEDDB API	1d288b3a3caf75d541ffaae3aab386c8
MolecularActivity	Gene	affects	BioThings SEMMEDDB API	1d288b3a3caf75d541ffaae3aab386c8
MolecularActivity	Gene	disrupted_by	BioThings SEMMEDDB API	1d288b3a3caf75d541ffaae3aab386c8
MolecularActivity	GrossAnatomicalStructure	occurs_in	BioThings SEMMEDDB API	1d288b3a3caf75d541ffaae3aab386c8
MolecularActivity	MolecularActivity	caused_by	BioThings SEMMEDDB API	1d288b3a3caf75d541ffaae3aab386c8
MolecularActivity	MolecularActivity	causes	BioThings SEMMEDDB API	1d288b3a3caf75d541ffaae3aab386c8
MolecularActivity	NucleicAcidEntity	affected_by	BioThings SEMMEDDB API	1d288b3a3caf75d541ffaae3aab386c8
MolecularActivity	NucleicAcidEntity	disrupted_by	BioThings SEMMEDDB API	1d288b3a3caf75d541ffaae3aab386c8
MolecularActivity	PhysiologicalProcess	affects	BioThings SEMMEDDB API	1d288b3a3caf75d541ffaae3aab386c8
MolecularActivity	PhysiologicalProcess	caused_by	BioThings SEMMEDDB API	1d288b3a3caf75d541ffaae3aab386c8
MolecularActivity	PhysiologicalProcess	causes	BioThings SEMMEDDB API	1d288b3a3caf75d541ffaae3aab386c8
MolecularActivity	Polypeptide	affected_by	BioThings SEMMEDDB API	1d288b3a3caf75d541ffaae3aab386c8
MolecularActivity	Polypeptide	affects	BioThings SEMMEDDB API	1d288b3a3caf75d541ffaae3aab386c8
MolecularActivity	Polypeptide	disrupted_by	BioThings SEMMEDDB API	1d288b3a3caf75d541ffaae3aab386c8
MolecularActivity	Procedure	affected_by	BioThings SEMMEDDB API	1d288b3a3caf75d541ffaae3aab386c8
MolecularActivity	Protein	affected_by	BioThings SEMMEDDB API	1d288b3a3caf75d541ffaae3aab386c8
MolecularActivity	Protein	disrupted_by	BioThings SEMMEDDB API	1d288b3a3caf75d541ffaae3aab386c8
MolecularActivity	SmallMolecule	affected_by	BioThings SEMMEDDB API	1d288b3a3caf75d541ffaae3aab386c8
MolecularActivity	SmallMolecule	affects	BioThings SEMMEDDB API	1d288b3a3caf75d541ffaae3aab386c8
MolecularActivity	SmallMolecule	disrupted_by	BioThings SEMMEDDB API	1d288b3a3caf75d541ffaae3aab386c8
NucleicAcidEntity	Bacterium	located_in	BioThings SEMMEDDB API	1d288b3a3caf75d541ffaae3aab386c8
NucleicAcidEntity	Bacterium	part_of	BioThings SEMMEDDB API	1d288b3a3caf75d541ffaae3aab386c8
NucleicAcidEntity	BiologicalEntity	coexists_with	BioThings SEMMEDDB API	1d288b3a3caf75d541ffaae3aab386c8
NucleicAcidEntity	Cell	affects	BioThings SEMMEDDB API	1d288b3a3caf75d541ffaae3aab386c8
NucleicAcidEntity	Cell	located_in	BioThings SEMMEDDB API	1d288b3a3caf75d541ffaae3aab386c8
NucleicAcidEntity	Cell	part_of	BioThings SEMMEDDB API	1d288b3a3caf75d541ffaae3aab386c8
NucleicAcidEntity	CellularComponent	affects	BioThings SEMMEDDB API	1d288b3a3caf75d541ffaae3aab386c8
NucleicAcidEntity	CellularComponent	located_in	BioThings SEMMEDDB API	1d288b3a3caf75d541ffaae3aab386c8
NucleicAcidEntity	CellularComponent	part_of	BioThings SEMMEDDB API	1d288b3a3caf75d541ffaae3aab386c8
NucleicAcidEntity	Disease	affects	BioThings SEMMEDDB API	1d288b3a3caf75d541ffaae3aab386c8
NucleicAcidEntity	Disease	causes	BioThings SEMMEDDB API	1d288b3a3caf75d541ffaae3aab386c8
NucleicAcidEntity	Disease	disrupts	BioThings SEMMEDDB API	1d288b3a3caf75d541ffaae3aab386c8
NucleicAcidEntity	Disease	location_of	BioThings SEMMEDDB API	1d288b3a3caf75d541ffaae3aab386c8
NucleicAcidEntity	Disease	related_to	BioThings SEMMEDDB API	1d288b3a3caf75d541ffaae3aab386c8
NucleicAcidEntity	DiseaseOrPhenotypicFeature	affects	BioThings SEMMEDDB API	1d288b3a3caf75d541ffaae3aab386c8
NucleicAcidEntity	Fungus	located_in	BioThings SEMMEDDB API	1d288b3a3caf75d541ffaae3aab386c8
NucleicAcidEntity	Fungus	part_of	BioThings SEMMEDDB API	1d288b3a3caf75d541ffaae3aab386c8
NucleicAcidEntity	Gene	affected_by	BioThings SEMMEDDB API	1d288b3a3caf75d541ffaae3aab386c8
NucleicAcidEntity	Gene	affects	BioThings SEMMEDDB API	1d288b3a3caf75d541ffaae3aab386c8
NucleicAcidEntity	Gene	coexists_with	BioThings SEMMEDDB API	1d288b3a3caf75d541ffaae3aab386c8
NucleicAcidEntity	Gene	derives_from	BioThings SEMMEDDB API	1d288b3a3caf75d541ffaae3aab386c8
NucleicAcidEntity	Gene	derives_into	BioThings SEMMEDDB API	1d288b3a3caf75d541ffaae3aab386c8
NucleicAcidEntity	Gene	has_part	BioThings SEMMEDDB API	1d288b3a3caf75d541ffaae3aab386c8
NucleicAcidEntity	Gene	interacts_with	BioThings SEMMEDDB API	1d288b3a3caf75d541ffaae3aab386c8
NucleicAcidEntity	GrossAnatomicalStructure	affects	BioThings SEMMEDDB API	1d288b3a3caf75d541ffaae3aab386c8
NucleicAcidEntity	GrossAnatomicalStructure	located_in	BioThings SEMMEDDB API	1d288b3a3caf75d541ffaae3aab386c8
NucleicAcidEntity	GrossAnatomicalStructure	part_of	BioThings SEMMEDDB API	1d288b3a3caf75d541ffaae3aab386c8
NucleicAcidEntity	MolecularActivity	affects	BioThings SEMMEDDB API	1d288b3a3caf75d541ffaae3aab386c8
NucleicAcidEntity	MolecularActivity	disrupts	BioThings SEMMEDDB API	1d288b3a3caf75d541ffaae3aab386c8
NucleicAcidEntity	NucleicAcidEntity	coexists_with	BioThings SEMMEDDB API	1d288b3a3caf75d541ffaae3aab386c8
NucleicAcidEntity	NucleicAcidEntity	has_part	BioThings SEMMEDDB API	1d288b3a3caf75d541ffaae3aab386c8
NucleicAcidEntity	NucleicAcidEntity	part_of	BioThings SEMMEDDB API	1d288b3a3caf75d541ffaae3aab386c8
NucleicAcidEntity	PathologicalProcess	causes	BioThings SEMMEDDB API	1d288b3a3caf75d541ffaae3aab386c8
NucleicAcidEntity	PathologicalProcess	related_to	BioThings SEMMEDDB API	1d288b3a3caf75d541ffaae3aab386c8
NucleicAcidEntity	PhenotypicFeature	related_to	BioThings SEMMEDDB API	1d288b3a3caf75d541ffaae3aab386c8
NucleicAcidEntity	PhysiologicalProcess	affects	BioThings SEMMEDDB API	1d288b3a3caf75d541ffaae3aab386c8
NucleicAcidEntity	PhysiologicalProcess	disrupts	BioThings SEMMEDDB API	1d288b3a3caf75d541ffaae3aab386c8
NucleicAcidEntity	Plant	located_in	BioThings SEMMEDDB API	1d288b3a3caf75d541ffaae3aab386c8
NucleicAcidEntity	Polypeptide	affected_by	BioThings SEMMEDDB API	1d288b3a3caf75d541ffaae3aab386c8
NucleicAcidEntity	Polypeptide	coexists_with	BioThings SEMMEDDB API	1d288b3a3caf75d541ffaae3aab386c8
NucleicAcidEntity	Polypeptide	derives_from	BioThings SEMMEDDB API	1d288b3a3caf75d541ffaae3aab386c8
NucleicAcidEntity	Polypeptide	has_part	BioThings SEMMEDDB API	1d288b3a3caf75d541ffaae3aab386c8
NucleicAcidEntity	Polypeptide	interacts_with	BioThings SEMMEDDB API	1d288b3a3caf75d541ffaae3aab386c8
NucleicAcidEntity	Protein	coexists_with	BioThings SEMMEDDB API	1d288b3a3caf75d541ffaae3aab386c8
NucleicAcidEntity	SmallMolecule	affected_by	BioThings SEMMEDDB API	1d288b3a3caf75d541ffaae3aab386c8
NucleicAcidEntity	SmallMolecule	affects	BioThings SEMMEDDB API	1d288b3a3caf75d541ffaae3aab386c8
NucleicAcidEntity	SmallMolecule	coexists_with	BioThings SEMMEDDB API	1d288b3a3caf75d541ffaae3aab386c8
NucleicAcidEntity	SmallMolecule	derives_from	BioThings SEMMEDDB API	1d288b3a3caf75d541ffaae3aab386c8
NucleicAcidEntity	SmallMolecule	derives_into	BioThings SEMMEDDB API	1d288b3a3caf75d541ffaae3aab386c8
NucleicAcidEntity	Virus	located_in	BioThings SEMMEDDB API	1d288b3a3caf75d541ffaae3aab386c8
NucleicAcidEntity	Virus	part_of	BioThings SEMMEDDB API	1d288b3a3caf75d541ffaae3aab386c8
OrganismAttribute	Disease	predisposes	BioThings SEMMEDDB API	1d288b3a3caf75d541ffaae3aab386c8
OrganismAttribute	Disease	related_to	BioThings SEMMEDDB API	1d288b3a3caf75d541ffaae3aab386c8
OrganismAttribute	PhysiologicalProcess	affected_by	BioThings SEMMEDDB API	1d288b3a3caf75d541ffaae3aab386c8
OrganismAttribute	PhysiologicalProcess	manifestation_of	BioThings SEMMEDDB API	1d288b3a3caf75d541ffaae3aab386c8
PathologicalProcess	Activity	prevented_by	BioThings SEMMEDDB API	1d288b3a3caf75d541ffaae3aab386c8
PathologicalProcess	Activity	treated_by	BioThings SEMMEDDB API	1d288b3a3caf75d541ffaae3aab386c8
PathologicalProcess	AnatomicalEntity	caused_by	BioThings SEMMEDDB API	1d288b3a3caf75d541ffaae3aab386c8
PathologicalProcess	AnatomicalEntity	located_in	BioThings SEMMEDDB API	1d288b3a3caf75d541ffaae3aab386c8
PathologicalProcess	AnatomicalEntity	produces	BioThings SEMMEDDB API	1d288b3a3caf75d541ffaae3aab386c8
PathologicalProcess	Bacterium	affects	BioThings SEMMEDDB API	1d288b3a3caf75d541ffaae3aab386c8
PathologicalProcess	Bacterium	caused_by	BioThings SEMMEDDB API	1d288b3a3caf75d541ffaae3aab386c8
PathologicalProcess	BiologicalEntity	affected_by	BioThings SEMMEDDB API	1d288b3a3caf75d541ffaae3aab386c8
PathologicalProcess	BiologicalEntity	affects	BioThings SEMMEDDB API	1d288b3a3caf75d541ffaae3aab386c8
PathologicalProcess	BiologicalEntity	caused_by	BioThings SEMMEDDB API	1d288b3a3caf75d541ffaae3aab386c8
PathologicalProcess	BiologicalEntity	coexists_with	BioThings SEMMEDDB API	1d288b3a3caf75d541ffaae3aab386c8
PathologicalProcess	BiologicalEntity	disrupted_by	BioThings SEMMEDDB API	1d288b3a3caf75d541ffaae3aab386c8
PathologicalProcess	BiologicalEntity	has_predisposing_factor	BioThings SEMMEDDB API	1d288b3a3caf75d541ffaae3aab386c8
PathologicalProcess	BiologicalEntity	occurs_in	BioThings SEMMEDDB API	1d288b3a3caf75d541ffaae3aab386c8
PathologicalProcess	BiologicalEntity	prevented_by	BioThings SEMMEDDB API	1d288b3a3caf75d541ffaae3aab386c8
PathologicalProcess	BiologicalEntity	produces	BioThings SEMMEDDB API	1d288b3a3caf75d541ffaae3aab386c8
PathologicalProcess	BiologicalEntity	related_to	BioThings SEMMEDDB API	1d288b3a3caf75d541ffaae3aab386c8
PathologicalProcess	Cell	disrupts	BioThings SEMMEDDB API	1d288b3a3caf75d541ffaae3aab386c8
PathologicalProcess	CellularComponent	disrupts	BioThings SEMMEDDB API	1d288b3a3caf75d541ffaae3aab386c8
PathologicalProcess	Cohort	occurs_in	BioThings SEMMEDDB API	1d288b3a3caf75d541ffaae3aab386c8
PathologicalProcess	Device	caused_by	BioThings SEMMEDDB API	1d288b3a3caf75d541ffaae3aab386c8
PathologicalProcess	Device	prevented_by	BioThings SEMMEDDB API	1d288b3a3caf75d541ffaae3aab386c8
PathologicalProcess	Device	treated_by	BioThings SEMMEDDB API	1d288b3a3caf75d541ffaae3aab386c8
PathologicalProcess	DiagnosticAid	caused_by	BioThings SEMMEDDB API	1d288b3a3caf75d541ffaae3aab386c8
PathologicalProcess	Disease	affected_by	BioThings SEMMEDDB API	1d288b3a3caf75d541ffaae3aab386c8
PathologicalProcess	Disease	affects	BioThings SEMMEDDB API	1d288b3a3caf75d541ffaae3aab386c8
PathologicalProcess	Disease	caused_by	BioThings SEMMEDDB API	1d288b3a3caf75d541ffaae3aab386c8
PathologicalProcess	Disease	causes	BioThings SEMMEDDB API	1d288b3a3caf75d541ffaae3aab386c8
PathologicalProcess	Disease	coexists_with	BioThings SEMMEDDB API	1d288b3a3caf75d541ffaae3aab386c8
PathologicalProcess	Disease	contains_process	BioThings SEMMEDDB API	1d288b3a3caf75d541ffaae3aab386c8
PathologicalProcess	Disease	exacerbates	BioThings SEMMEDDB API	1d288b3a3caf75d541ffaae3aab386c8
PathologicalProcess	Disease	has_manifestation	BioThings SEMMEDDB API	1d288b3a3caf75d541ffaae3aab386c8
PathologicalProcess	Disease	has_predisposing_factor	BioThings SEMMEDDB API	1d288b3a3caf75d541ffaae3aab386c8
PathologicalProcess	Disease	is_exacerbated_by	BioThings SEMMEDDB API	1d288b3a3caf75d541ffaae3aab386c8
PathologicalProcess	Disease	manifestation_of	BioThings SEMMEDDB API	1d288b3a3caf75d541ffaae3aab386c8
PathologicalProcess	Disease	preceded_by	BioThings SEMMEDDB API	1d288b3a3caf75d541ffaae3aab386c8
PathologicalProcess	Disease	precedes	BioThings SEMMEDDB API	1d288b3a3caf75d541ffaae3aab386c8
PathologicalProcess	Disease	predisposes	BioThings SEMMEDDB API	1d288b3a3caf75d541ffaae3aab386c8
PathologicalProcess	Disease	related_to	BioThings SEMMEDDB API	1d288b3a3caf75d541ffaae3aab386c8
PathologicalProcess	DiseaseOrPhenotypicFeature	coexists_with	BioThings SEMMEDDB API	1d288b3a3caf75d541ffaae3aab386c8
PathologicalProcess	DiseaseOrPhenotypicFeature	has_predisposing_factor	BioThings SEMMEDDB API	1d288b3a3caf75d541ffaae3aab386c8
PathologicalProcess	DiseaseOrPhenotypicFeature	is_exacerbated_by	BioThings SEMMEDDB API	1d288b3a3caf75d541ffaae3aab386c8
PathologicalProcess	Drug	affected_by	BioThings SEMMEDDB API	1d288b3a3caf75d541ffaae3aab386c8
PathologicalProcess	Drug	caused_by	BioThings SEMMEDDB API	1d288b3a3caf75d541ffaae3aab386c8
PathologicalProcess	Drug	prevented_by	BioThings SEMMEDDB API	1d288b3a3caf75d541ffaae3aab386c8
PathologicalProcess	Drug	treated_by	BioThings SEMMEDDB API	1d288b3a3caf75d541ffaae3aab386c8
PathologicalProcess	Food	affected_by	BioThings SEMMEDDB API	1d288b3a3caf75d541ffaae3aab386c8
PathologicalProcess	Food	caused_by	BioThings SEMMEDDB API	1d288b3a3caf75d541ffaae3aab386c8
PathologicalProcess	Food	related_to	BioThings SEMMEDDB API	1d288b3a3caf75d541ffaae3aab386c8
PathologicalProcess	Fungus	affects	BioThings SEMMEDDB API	1d288b3a3caf75d541ffaae3aab386c8
PathologicalProcess	Fungus	caused_by	BioThings SEMMEDDB API	1d288b3a3caf75d541ffaae3aab386c8
PathologicalProcess	Gene	affected_by	BioThings SEMMEDDB API	1d288b3a3caf75d541ffaae3aab386c8
PathologicalProcess	Gene	caused_by	BioThings SEMMEDDB API	1d288b3a3caf75d541ffaae3aab386c8
PathologicalProcess	Gene	disrupted_by	BioThings SEMMEDDB API	1d288b3a3caf75d541ffaae3aab386c8
PathologicalProcess	Gene	has_predisposing_factor	BioThings SEMMEDDB API	1d288b3a3caf75d541ffaae3aab386c8
PathologicalProcess	Gene	is_exacerbated_by	BioThings SEMMEDDB API	1d288b3a3caf75d541ffaae3aab386c8
PathologicalProcess	Gene	prevented_by	BioThings SEMMEDDB API	1d288b3a3caf75d541ffaae3aab386c8
PathologicalProcess	Gene	produces	BioThings SEMMEDDB API	1d288b3a3caf75d541ffaae3aab386c8
PathologicalProcess	Gene	related_to	BioThings SEMMEDDB API	1d288b3a3caf75d541ffaae3aab386c8
PathologicalProcess	Gene	treated_by	BioThings SEMMEDDB API	1d288b3a3caf75d541ffaae3aab386c8
PathologicalProcess	GrossAnatomicalStructure	affected_by	BioThings SEMMEDDB API	1d288b3a3caf75d541ffaae3aab386c8
PathologicalProcess	GrossAnatomicalStructure	disrupts	BioThings SEMMEDDB API	1d288b3a3caf75d541ffaae3aab386c8
PathologicalProcess	GrossAnatomicalStructure	located_in	BioThings SEMMEDDB API	1d288b3a3caf75d541ffaae3aab386c8
PathologicalProcess	NucleicAcidEntity	caused_by	BioThings SEMMEDDB API	1d288b3a3caf75d541ffaae3aab386c8
PathologicalProcess	NucleicAcidEntity	related_to	BioThings SEMMEDDB API	1d288b3a3caf75d541ffaae3aab386c8
PathologicalProcess	PathologicalProcess	affected_by	BioThings SEMMEDDB API	1d288b3a3caf75d541ffaae3aab386c8
PathologicalProcess	PathologicalProcess	affects	BioThings SEMMEDDB API	1d288b3a3caf75d541ffaae3aab386c8
PathologicalProcess	PathologicalProcess	caused_by	BioThings SEMMEDDB API	1d288b3a3caf75d541ffaae3aab386c8
PathologicalProcess	PathologicalProcess	causes	BioThings SEMMEDDB API	1d288b3a3caf75d541ffaae3aab386c8
PathologicalProcess	PathologicalProcess	coexists_with	BioThings SEMMEDDB API	1d288b3a3caf75d541ffaae3aab386c8
PathologicalProcess	PathologicalProcess	exacerbates	BioThings SEMMEDDB API	1d288b3a3caf75d541ffaae3aab386c8
PathologicalProcess	PathologicalProcess	has_manifestation	BioThings SEMMEDDB API	1d288b3a3caf75d541ffaae3aab386c8
PathologicalProcess	PathologicalProcess	is_exacerbated_by	BioThings SEMMEDDB API	1d288b3a3caf75d541ffaae3aab386c8
PathologicalProcess	PathologicalProcess	manifestation_of	BioThings SEMMEDDB API	1d288b3a3caf75d541ffaae3aab386c8
PathologicalProcess	PathologicalProcess	preceded_by	BioThings SEMMEDDB API	1d288b3a3caf75d541ffaae3aab386c8
PathologicalProcess	PathologicalProcess	precedes	BioThings SEMMEDDB API	1d288b3a3caf75d541ffaae3aab386c8
PathologicalProcess	Phenomenon	affected_by	BioThings SEMMEDDB API	1d288b3a3caf75d541ffaae3aab386c8
PathologicalProcess	Phenomenon	affects	BioThings SEMMEDDB API	1d288b3a3caf75d541ffaae3aab386c8
PathologicalProcess	Phenomenon	caused_by	BioThings SEMMEDDB API	1d288b3a3caf75d541ffaae3aab386c8
PathologicalProcess	PhenotypicFeature	causes	BioThings SEMMEDDB API	1d288b3a3caf75d541ffaae3aab386c8
PathologicalProcess	PhenotypicFeature	coexists_with	BioThings SEMMEDDB API	1d288b3a3caf75d541ffaae3aab386c8
PathologicalProcess	PhenotypicFeature	has_manifestation	BioThings SEMMEDDB API	1d288b3a3caf75d541ffaae3aab386c8
PathologicalProcess	PhenotypicFeature	predisposes	BioThings SEMMEDDB API	1d288b3a3caf75d541ffaae3aab386c8
PathologicalProcess	PhysiologicalProcess	affected_by	BioThings SEMMEDDB API	1d288b3a3caf75d541ffaae3aab386c8
PathologicalProcess	PhysiologicalProcess	affects	BioThings SEMMEDDB API	1d288b3a3caf75d541ffaae3aab386c8
PathologicalProcess	PhysiologicalProcess	causes	BioThings SEMMEDDB API	1d288b3a3caf75d541ffaae3aab386c8
PathologicalProcess	PhysiologicalProcess	disrupts	BioThings SEMMEDDB API	1d288b3a3caf75d541ffaae3aab386c8
PathologicalProcess	PhysiologicalProcess	manifestation_of	BioThings SEMMEDDB API	1d288b3a3caf75d541ffaae3aab386c8
PathologicalProcess	PhysiologicalProcess	precedes	BioThings SEMMEDDB API	1d288b3a3caf75d541ffaae3aab386c8
PathologicalProcess	Polypeptide	affected_by	BioThings SEMMEDDB API	1d288b3a3caf75d541ffaae3aab386c8
PathologicalProcess	Polypeptide	caused_by	BioThings SEMMEDDB API	1d288b3a3caf75d541ffaae3aab386c8
PathologicalProcess	Polypeptide	disrupted_by	BioThings SEMMEDDB API	1d288b3a3caf75d541ffaae3aab386c8
PathologicalProcess	Polypeptide	has_predisposing_factor	BioThings SEMMEDDB API	1d288b3a3caf75d541ffaae3aab386c8
PathologicalProcess	Polypeptide	is_exacerbated_by	BioThings SEMMEDDB API	1d288b3a3caf75d541ffaae3aab386c8
PathologicalProcess	Polypeptide	prevented_by	BioThings SEMMEDDB API	1d288b3a3caf75d541ffaae3aab386c8
PathologicalProcess	Polypeptide	produces	BioThings SEMMEDDB API	1d288b3a3caf75d541ffaae3aab386c8
PathologicalProcess	Polypeptide	related_to	BioThings SEMMEDDB API	1d288b3a3caf75d541ffaae3aab386c8
PathologicalProcess	Polypeptide	treated_by	BioThings SEMMEDDB API	1d288b3a3caf75d541ffaae3aab386c8
PathologicalProcess	Procedure	affected_by	BioThings SEMMEDDB API	1d288b3a3caf75d541ffaae3aab386c8
PathologicalProcess	Procedure	caused_by	BioThings SEMMEDDB API	1d288b3a3caf75d541ffaae3aab386c8
PathologicalProcess	Procedure	disrupted_by	BioThings SEMMEDDB API	1d288b3a3caf75d541ffaae3aab386c8
PathologicalProcess	Procedure	has_predisposing_factor	BioThings SEMMEDDB API	1d288b3a3caf75d541ffaae3aab386c8
PathologicalProcess	Procedure	is_diagnosed_by	BioThings SEMMEDDB API	1d288b3a3caf75d541ffaae3aab386c8
PathologicalProcess	Procedure	is_exacerbated_by	BioThings SEMMEDDB API	1d288b3a3caf75d541ffaae3aab386c8
PathologicalProcess	Procedure	prevented_by	BioThings SEMMEDDB API	1d288b3a3caf75d541ffaae3aab386c8
PathologicalProcess	Procedure	treated_by	BioThings SEMMEDDB API	1d288b3a3caf75d541ffaae3aab386c8
PathologicalProcess	Protein	produces	BioThings SEMMEDDB API	1d288b3a3caf75d541ffaae3aab386c8
PathologicalProcess	Protein	related_to	BioThings SEMMEDDB API	1d288b3a3caf75d541ffaae3aab386c8
PathologicalProcess	SmallMolecule	affected_by	BioThings SEMMEDDB API	1d288b3a3caf75d541ffaae3aab386c8
PathologicalProcess	SmallMolecule	caused_by	BioThings SEMMEDDB API	1d288b3a3caf75d541ffaae3aab386c8
PathologicalProcess	SmallMolecule	disrupted_by	BioThings SEMMEDDB API	1d288b3a3caf75d541ffaae3aab386c8
PathologicalProcess	SmallMolecule	has_predisposing_factor	BioThings SEMMEDDB API	1d288b3a3caf75d541ffaae3aab386c8
PathologicalProcess	SmallMolecule	is_exacerbated_by	BioThings SEMMEDDB API	1d288b3a3caf75d541ffaae3aab386c8
PathologicalProcess	SmallMolecule	prevented_by	BioThings SEMMEDDB API	1d288b3a3caf75d541ffaae3aab386c8
PathologicalProcess	SmallMolecule	produces	BioThings SEMMEDDB API	1d288b3a3caf75d541ffaae3aab386c8
PathologicalProcess	SmallMolecule	related_to	BioThings SEMMEDDB API	1d288b3a3caf75d541ffaae3aab386c8
PathologicalProcess	SmallMolecule	treated_by	BioThings SEMMEDDB API	1d288b3a3caf75d541ffaae3aab386c8
PathologicalProcess	Virus	affects	BioThings SEMMEDDB API	1d288b3a3caf75d541ffaae3aab386c8
PathologicalProcess	Virus	caused_by	BioThings SEMMEDDB API	1d288b3a3caf75d541ffaae3aab386c8
Phenomenon	AnatomicalEntity	located_in	BioThings SEMMEDDB API	1d288b3a3caf75d541ffaae3aab386c8
Phenomenon	Bacterium	affects	BioThings SEMMEDDB API	1d288b3a3caf75d541ffaae3aab386c8
Phenomenon	BiologicalEntity	affected_by	BioThings SEMMEDDB API	1d288b3a3caf75d541ffaae3aab386c8
Phenomenon	BiologicalEntity	produces	BioThings SEMMEDDB API	1d288b3a3caf75d541ffaae3aab386c8
Phenomenon	Cohort	occurs_in	BioThings SEMMEDDB API	1d288b3a3caf75d541ffaae3aab386c8
Phenomenon	Disease	affected_by	BioThings SEMMEDDB API	1d288b3a3caf75d541ffaae3aab386c8
Phenomenon	Disease	affects	BioThings SEMMEDDB API	1d288b3a3caf75d541ffaae3aab386c8
Phenomenon	Disease	causes	BioThings SEMMEDDB API	1d288b3a3caf75d541ffaae3aab386c8
Phenomenon	Disease	manifestation_of	BioThings SEMMEDDB API	1d288b3a3caf75d541ffaae3aab386c8
Phenomenon	Disease	predisposes	BioThings SEMMEDDB API	1d288b3a3caf75d541ffaae3aab386c8
Phenomenon	Food	affected_by	BioThings SEMMEDDB API	1d288b3a3caf75d541ffaae3aab386c8
Phenomenon	Fungus	affects	BioThings SEMMEDDB API	1d288b3a3caf75d541ffaae3aab386c8
Phenomenon	Gene	affected_by	BioThings SEMMEDDB API	1d288b3a3caf75d541ffaae3aab386c8
Phenomenon	Gene	caused_by	BioThings SEMMEDDB API	1d288b3a3caf75d541ffaae3aab386c8
Phenomenon	Gene	disrupted_by	BioThings SEMMEDDB API	1d288b3a3caf75d541ffaae3aab386c8
Phenomenon	GrossAnatomicalStructure	located_in	BioThings SEMMEDDB API	1d288b3a3caf75d541ffaae3aab386c8
Phenomenon	PathologicalProcess	affected_by	BioThings SEMMEDDB API	1d288b3a3caf75d541ffaae3aab386c8
Phenomenon	PathologicalProcess	affects	BioThings SEMMEDDB API	1d288b3a3caf75d541ffaae3aab386c8
Phenomenon	PathologicalProcess	causes	BioThings SEMMEDDB API	1d288b3a3caf75d541ffaae3aab386c8
Phenomenon	Phenomenon	affected_by	BioThings SEMMEDDB API	1d288b3a3caf75d541ffaae3aab386c8
Phenomenon	Phenomenon	affects	BioThings SEMMEDDB API	1d288b3a3caf75d541ffaae3aab386c8
Phenomenon	Phenomenon	coexists_with	BioThings SEMMEDDB API	1d288b3a3caf75d541ffaae3aab386c8
Phenomenon	PhenotypicFeature	coexists_with	BioThings SEMMEDDB API	1d288b3a3caf75d541ffaae3aab386c8
Phenomenon	PhysiologicalProcess	affected_by	BioThings SEMMEDDB API	1d288b3a3caf75d541ffaae3aab386c8
Phenomenon	PhysiologicalProcess	affects	BioThings SEMMEDDB API	1d288b3a3caf75d541ffaae3aab386c8
Phenomenon	PhysiologicalProcess	manifestation_of	BioThings SEMMEDDB API	1d288b3a3caf75d541ffaae3aab386c8
Phenomenon	Polypeptide	affected_by	BioThings SEMMEDDB API	1d288b3a3caf75d541ffaae3aab386c8
Phenomenon	Polypeptide	caused_by	BioThings SEMMEDDB API	1d288b3a3caf75d541ffaae3aab386c8
Phenomenon	Polypeptide	disrupted_by	BioThings SEMMEDDB API	1d288b3a3caf75d541ffaae3aab386c8
Phenomenon	Procedure	affected_by	BioThings SEMMEDDB API	1d288b3a3caf75d541ffaae3aab386c8
Phenomenon	Protein	produces	BioThings SEMMEDDB API	1d288b3a3caf75d541ffaae3aab386c8
Phenomenon	SmallMolecule	affected_by	BioThings SEMMEDDB API	1d288b3a3caf75d541ffaae3aab386c8
Phenomenon	SmallMolecule	caused_by	BioThings SEMMEDDB API	1d288b3a3caf75d541ffaae3aab386c8
Phenomenon	SmallMolecule	disrupted_by	BioThings SEMMEDDB API	1d288b3a3caf75d541ffaae3aab386c8
Phenomenon	SmallMolecule	produces	BioThings SEMMEDDB API	1d288b3a3caf75d541ffaae3aab386c8
Phenomenon	Virus	affects	BioThings SEMMEDDB API	1d288b3a3caf75d541ffaae3aab386c8
PhenotypicFeature	Activity	prevented_by	BioThings SEMMEDDB API	1d288b3a3caf75d541ffaae3aab386c8
PhenotypicFeature	Activity	treated_by	BioThings SEMMEDDB API	1d288b3a3caf75d541ffaae3aab386c8
PhenotypicFeature	AnatomicalEntity	located_in	BioThings SEMMEDDB API	1d288b3a3caf75d541ffaae3aab386c8
PhenotypicFeature	Bacterium	related_to	BioThings SEMMEDDB API	1d288b3a3caf75d541ffaae3aab386c8
PhenotypicFeature	BiologicalEntity	affected_by	BioThings SEMMEDDB API	1d288b3a3caf75d541ffaae3aab386c8
PhenotypicFeature	BiologicalEntity	caused_by	BioThings SEMMEDDB API	1d288b3a3caf75d541ffaae3aab386c8
PhenotypicFeature	BiologicalEntity	has_predisposing_factor	BioThings SEMMEDDB API	1d288b3a3caf75d541ffaae3aab386c8
PhenotypicFeature	BiologicalEntity	related_to	BioThings SEMMEDDB API	1d288b3a3caf75d541ffaae3aab386c8
PhenotypicFeature	Cohort	occurs_in	BioThings SEMMEDDB API	1d288b3a3caf75d541ffaae3aab386c8
PhenotypicFeature	Device	prevented_by	BioThings SEMMEDDB API	1d288b3a3caf75d541ffaae3aab386c8
PhenotypicFeature	Device	treated_by	BioThings SEMMEDDB API	1d288b3a3caf75d541ffaae3aab386c8
PhenotypicFeature	Disease	caused_by	BioThings SEMMEDDB API	1d288b3a3caf75d541ffaae3aab386c8
PhenotypicFeature	Disease	causes	BioThings SEMMEDDB API	1d288b3a3caf75d541ffaae3aab386c8
PhenotypicFeature	Disease	coexists_with	BioThings SEMMEDDB API	1d288b3a3caf75d541ffaae3aab386c8
PhenotypicFeature	Disease	diagnoses	BioThings SEMMEDDB API	1d288b3a3caf75d541ffaae3aab386c8
PhenotypicFeature	Disease	manifestation_of	BioThings SEMMEDDB API	1d288b3a3caf75d541ffaae3aab386c8
PhenotypicFeature	Disease	predisposes	BioThings SEMMEDDB API	1d288b3a3caf75d541ffaae3aab386c8
PhenotypicFeature	Disease	related_to	BioThings SEMMEDDB API	1d288b3a3caf75d541ffaae3aab386c8
PhenotypicFeature	DiseaseOrPhenotypicFeature	coexists_with	BioThings SEMMEDDB API	1d288b3a3caf75d541ffaae3aab386c8
PhenotypicFeature	DiseaseOrPhenotypicFeature	is_exacerbated_by	BioThings SEMMEDDB API	1d288b3a3caf75d541ffaae3aab386c8
PhenotypicFeature	Gene	affected_by	BioThings SEMMEDDB API	1d288b3a3caf75d541ffaae3aab386c8
PhenotypicFeature	Gene	caused_by	BioThings SEMMEDDB API	1d288b3a3caf75d541ffaae3aab386c8
PhenotypicFeature	Gene	disrupted_by	BioThings SEMMEDDB API	1d288b3a3caf75d541ffaae3aab386c8
PhenotypicFeature	Gene	has_predisposing_factor	BioThings SEMMEDDB API	1d288b3a3caf75d541ffaae3aab386c8
PhenotypicFeature	Gene	related_to	BioThings SEMMEDDB API	1d288b3a3caf75d541ffaae3aab386c8
PhenotypicFeature	Gene	treated_by	BioThings SEMMEDDB API	1d288b3a3caf75d541ffaae3aab386c8
PhenotypicFeature	GrossAnatomicalStructure	located_in	BioThings SEMMEDDB API	1d288b3a3caf75d541ffaae3aab386c8
PhenotypicFeature	NucleicAcidEntity	related_to	BioThings SEMMEDDB API	1d288b3a3caf75d541ffaae3aab386c8
PhenotypicFeature	PathologicalProcess	caused_by	BioThings SEMMEDDB API	1d288b3a3caf75d541ffaae3aab386c8
PhenotypicFeature	PathologicalProcess	coexists_with	BioThings SEMMEDDB API	1d288b3a3caf75d541ffaae3aab386c8
PhenotypicFeature	PathologicalProcess	has_predisposing_factor	BioThings SEMMEDDB API	1d288b3a3caf75d541ffaae3aab386c8
PhenotypicFeature	PathologicalProcess	manifestation_of	BioThings SEMMEDDB API	1d288b3a3caf75d541ffaae3aab386c8
PhenotypicFeature	Phenomenon	coexists_with	BioThings SEMMEDDB API	1d288b3a3caf75d541ffaae3aab386c8
PhenotypicFeature	PhenotypicFeature	caused_by	BioThings SEMMEDDB API	1d288b3a3caf75d541ffaae3aab386c8
PhenotypicFeature	PhenotypicFeature	causes	BioThings SEMMEDDB API	1d288b3a3caf75d541ffaae3aab386c8
PhenotypicFeature	PhenotypicFeature	coexists_with	BioThings SEMMEDDB API	1d288b3a3caf75d541ffaae3aab386c8
PhenotypicFeature	PhenotypicFeature	related_to	BioThings SEMMEDDB API	1d288b3a3caf75d541ffaae3aab386c8
PhenotypicFeature	PhysiologicalProcess	causes	BioThings SEMMEDDB API	1d288b3a3caf75d541ffaae3aab386c8
PhenotypicFeature	PhysiologicalProcess	manifestation_of	BioThings SEMMEDDB API	1d288b3a3caf75d541ffaae3aab386c8
PhenotypicFeature	PhysiologicalProcess	related_to	BioThings SEMMEDDB API	1d288b3a3caf75d541ffaae3aab386c8
PhenotypicFeature	Polypeptide	affected_by	BioThings SEMMEDDB API	1d288b3a3caf75d541ffaae3aab386c8
PhenotypicFeature	Polypeptide	caused_by	BioThings SEMMEDDB API	1d288b3a3caf75d541ffaae3aab386c8
PhenotypicFeature	Polypeptide	disrupted_by	BioThings SEMMEDDB API	1d288b3a3caf75d541ffaae3aab386c8
PhenotypicFeature	Polypeptide	has_predisposing_factor	BioThings SEMMEDDB API	1d288b3a3caf75d541ffaae3aab386c8
PhenotypicFeature	Polypeptide	prevented_by	BioThings SEMMEDDB API	1d288b3a3caf75d541ffaae3aab386c8
PhenotypicFeature	Polypeptide	related_to	BioThings SEMMEDDB API	1d288b3a3caf75d541ffaae3aab386c8
PhenotypicFeature	Polypeptide	treated_by	BioThings SEMMEDDB API	1d288b3a3caf75d541ffaae3aab386c8
PhenotypicFeature	Procedure	caused_by	BioThings SEMMEDDB API	1d288b3a3caf75d541ffaae3aab386c8
PhenotypicFeature	Procedure	has_predisposing_factor	BioThings SEMMEDDB API	1d288b3a3caf75d541ffaae3aab386c8
PhenotypicFeature	Procedure	is_diagnosed_by	BioThings SEMMEDDB API	1d288b3a3caf75d541ffaae3aab386c8
PhenotypicFeature	Procedure	prevented_by	BioThings SEMMEDDB API	1d288b3a3caf75d541ffaae3aab386c8
PhenotypicFeature	Procedure	treated_by	BioThings SEMMEDDB API	1d288b3a3caf75d541ffaae3aab386c8
PhenotypicFeature	SmallMolecule	affected_by	BioThings SEMMEDDB API	1d288b3a3caf75d541ffaae3aab386c8
PhenotypicFeature	SmallMolecule	caused_by	BioThings SEMMEDDB API	1d288b3a3caf75d541ffaae3aab386c8
PhenotypicFeature	SmallMolecule	disrupted_by	BioThings SEMMEDDB API	1d288b3a3caf75d541ffaae3aab386c8
PhenotypicFeature	SmallMolecule	has_predisposing_factor	BioThings SEMMEDDB API	1d288b3a3caf75d541ffaae3aab386c8
PhenotypicFeature	SmallMolecule	prevented_by	BioThings SEMMEDDB API	1d288b3a3caf75d541ffaae3aab386c8
PhenotypicFeature	SmallMolecule	related_to	BioThings SEMMEDDB API	1d288b3a3caf75d541ffaae3aab386c8
PhenotypicFeature	SmallMolecule	treated_by	BioThings SEMMEDDB API	1d288b3a3caf75d541ffaae3aab386c8
PhysiologicalProcess	AnatomicalEntity	produces	BioThings SEMMEDDB API	1d288b3a3caf75d541ffaae3aab386c8
PhysiologicalProcess	Bacterium	affects	BioThings SEMMEDDB API	1d288b3a3caf75d541ffaae3aab386c8
PhysiologicalProcess	Bacterium	caused_by	BioThings SEMMEDDB API	1d288b3a3caf75d541ffaae3aab386c8
PhysiologicalProcess	Bacterium	occurs_in	BioThings SEMMEDDB API	1d288b3a3caf75d541ffaae3aab386c8
PhysiologicalProcess	Behavior	affected_by	BioThings SEMMEDDB API	1d288b3a3caf75d541ffaae3aab386c8
PhysiologicalProcess	BiologicalEntity	affected_by	BioThings SEMMEDDB API	1d288b3a3caf75d541ffaae3aab386c8
PhysiologicalProcess	BiologicalEntity	affects	BioThings SEMMEDDB API	1d288b3a3caf75d541ffaae3aab386c8
PhysiologicalProcess	BiologicalEntity	caused_by	BioThings SEMMEDDB API	1d288b3a3caf75d541ffaae3aab386c8
PhysiologicalProcess	BiologicalEntity	disrupted_by	BioThings SEMMEDDB API	1d288b3a3caf75d541ffaae3aab386c8
PhysiologicalProcess	BiologicalEntity	occurs_in	BioThings SEMMEDDB API	1d288b3a3caf75d541ffaae3aab386c8
PhysiologicalProcess	BiologicalEntity	produces	BioThings SEMMEDDB API	1d288b3a3caf75d541ffaae3aab386c8
PhysiologicalProcess	Cell	affected_by	BioThings SEMMEDDB API	1d288b3a3caf75d541ffaae3aab386c8
PhysiologicalProcess	Cell	affects	BioThings SEMMEDDB API	1d288b3a3caf75d541ffaae3aab386c8
PhysiologicalProcess	Cell	located_in	BioThings SEMMEDDB API	1d288b3a3caf75d541ffaae3aab386c8
PhysiologicalProcess	Cell	occurs_in	BioThings SEMMEDDB API	1d288b3a3caf75d541ffaae3aab386c8
PhysiologicalProcess	Cohort	occurs_in	BioThings SEMMEDDB API	1d288b3a3caf75d541ffaae3aab386c8
PhysiologicalProcess	Cohort	produces	BioThings SEMMEDDB API	1d288b3a3caf75d541ffaae3aab386c8
PhysiologicalProcess	Disease	affected_by	BioThings SEMMEDDB API	1d288b3a3caf75d541ffaae3aab386c8
PhysiologicalProcess	Disease	affects	BioThings SEMMEDDB API	1d288b3a3caf75d541ffaae3aab386c8
PhysiologicalProcess	Disease	caused_by	BioThings SEMMEDDB API	1d288b3a3caf75d541ffaae3aab386c8
PhysiologicalProcess	Disease	coexists_with	BioThings SEMMEDDB API	1d288b3a3caf75d541ffaae3aab386c8
PhysiologicalProcess	Disease	disrupted_by	BioThings SEMMEDDB API	1d288b3a3caf75d541ffaae3aab386c8
PhysiologicalProcess	Disease	has_manifestation	BioThings SEMMEDDB API	1d288b3a3caf75d541ffaae3aab386c8
PhysiologicalProcess	Disease	occurs_in	BioThings SEMMEDDB API	1d288b3a3caf75d541ffaae3aab386c8
PhysiologicalProcess	Disease	preceded_by	BioThings SEMMEDDB API	1d288b3a3caf75d541ffaae3aab386c8
PhysiologicalProcess	Disease	related_to	BioThings SEMMEDDB API	1d288b3a3caf75d541ffaae3aab386c8
PhysiologicalProcess	DiseaseOrPhenotypicFeature	has_predisposing_factor	BioThings SEMMEDDB API	1d288b3a3caf75d541ffaae3aab386c8
PhysiologicalProcess	Food	affected_by	BioThings SEMMEDDB API	1d288b3a3caf75d541ffaae3aab386c8
PhysiologicalProcess	Fungus	affects	BioThings SEMMEDDB API	1d288b3a3caf75d541ffaae3aab386c8
PhysiologicalProcess	Gene	affected_by	BioThings SEMMEDDB API	1d288b3a3caf75d541ffaae3aab386c8
PhysiologicalProcess	Gene	affects	BioThings SEMMEDDB API	1d288b3a3caf75d541ffaae3aab386c8
PhysiologicalProcess	Gene	caused_by	BioThings SEMMEDDB API	1d288b3a3caf75d541ffaae3aab386c8
PhysiologicalProcess	Gene	disrupted_by	BioThings SEMMEDDB API	1d288b3a3caf75d541ffaae3aab386c8
PhysiologicalProcess	Gene	produces	BioThings SEMMEDDB API	1d288b3a3caf75d541ffaae3aab386c8
PhysiologicalProcess	Gene	related_to	BioThings SEMMEDDB API	1d288b3a3caf75d541ffaae3aab386c8
PhysiologicalProcess	GrossAnatomicalStructure	affects	BioThings SEMMEDDB API	1d288b3a3caf75d541ffaae3aab386c8
PhysiologicalProcess	GrossAnatomicalStructure	located_in	BioThings SEMMEDDB API	1d288b3a3caf75d541ffaae3aab386c8
PhysiologicalProcess	GrossAnatomicalStructure	occurs_in	BioThings SEMMEDDB API	1d288b3a3caf75d541ffaae3aab386c8
PhysiologicalProcess	MolecularActivity	affected_by	BioThings SEMMEDDB API	1d288b3a3caf75d541ffaae3aab386c8
PhysiologicalProcess	MolecularActivity	caused_by	BioThings SEMMEDDB API	1d288b3a3caf75d541ffaae3aab386c8
PhysiologicalProcess	MolecularActivity	causes	BioThings SEMMEDDB API	1d288b3a3caf75d541ffaae3aab386c8
PhysiologicalProcess	NucleicAcidEntity	affected_by	BioThings SEMMEDDB API	1d288b3a3caf75d541ffaae3aab386c8
PhysiologicalProcess	NucleicAcidEntity	disrupted_by	BioThings SEMMEDDB API	1d288b3a3caf75d541ffaae3aab386c8
PhysiologicalProcess	OrganismAttribute	affects	BioThings SEMMEDDB API	1d288b3a3caf75d541ffaae3aab386c8
PhysiologicalProcess	OrganismAttribute	has_manifestation	BioThings SEMMEDDB API	1d288b3a3caf75d541ffaae3aab386c8
PhysiologicalProcess	PathologicalProcess	affected_by	BioThings SEMMEDDB API	1d288b3a3caf75d541ffaae3aab386c8
PhysiologicalProcess	PathologicalProcess	affects	BioThings SEMMEDDB API	1d288b3a3caf75d541ffaae3aab386c8
PhysiologicalProcess	PathologicalProcess	caused_by	BioThings SEMMEDDB API	1d288b3a3caf75d541ffaae3aab386c8
PhysiologicalProcess	PathologicalProcess	disrupted_by	BioThings SEMMEDDB API	1d288b3a3caf75d541ffaae3aab386c8
PhysiologicalProcess	PathologicalProcess	has_manifestation	BioThings SEMMEDDB API	1d288b3a3caf75d541ffaae3aab386c8
PhysiologicalProcess	PathologicalProcess	preceded_by	BioThings SEMMEDDB API	1d288b3a3caf75d541ffaae3aab386c8
PhysiologicalProcess	Phenomenon	affected_by	BioThings SEMMEDDB API	1d288b3a3caf75d541ffaae3aab386c8
PhysiologicalProcess	Phenomenon	affects	BioThings SEMMEDDB API	1d288b3a3caf75d541ffaae3aab386c8
PhysiologicalProcess	Phenomenon	has_manifestation	BioThings SEMMEDDB API	1d288b3a3caf75d541ffaae3aab386c8
PhysiologicalProcess	PhenotypicFeature	caused_by	BioThings SEMMEDDB API	1d288b3a3caf75d541ffaae3aab386c8
PhysiologicalProcess	PhenotypicFeature	has_manifestation	BioThings SEMMEDDB API	1d288b3a3caf75d541ffaae3aab386c8
PhysiologicalProcess	PhenotypicFeature	related_to	BioThings SEMMEDDB API	1d288b3a3caf75d541ffaae3aab386c8
PhysiologicalProcess	PhysiologicalProcess	affected_by	BioThings SEMMEDDB API	1d288b3a3caf75d541ffaae3aab386c8
PhysiologicalProcess	PhysiologicalProcess	affects	BioThings SEMMEDDB API	1d288b3a3caf75d541ffaae3aab386c8
PhysiologicalProcess	PhysiologicalProcess	caused_by	BioThings SEMMEDDB API	1d288b3a3caf75d541ffaae3aab386c8
PhysiologicalProcess	PhysiologicalProcess	causes	BioThings SEMMEDDB API	1d288b3a3caf75d541ffaae3aab386c8
PhysiologicalProcess	PhysiologicalProcess	coexists_with	BioThings SEMMEDDB API	1d288b3a3caf75d541ffaae3aab386c8
PhysiologicalProcess	PhysiologicalProcess	preceded_by	BioThings SEMMEDDB API	1d288b3a3caf75d541ffaae3aab386c8
PhysiologicalProcess	PhysiologicalProcess	precedes	BioThings SEMMEDDB API	1d288b3a3caf75d541ffaae3aab386c8
PhysiologicalProcess	Plant	affects	BioThings SEMMEDDB API	1d288b3a3caf75d541ffaae3aab386c8
PhysiologicalProcess	Plant	occurs_in	BioThings SEMMEDDB API	1d288b3a3caf75d541ffaae3aab386c8
PhysiologicalProcess	Polypeptide	affected_by	BioThings SEMMEDDB API	1d288b3a3caf75d541ffaae3aab386c8
PhysiologicalProcess	Polypeptide	affects	BioThings SEMMEDDB API	1d288b3a3caf75d541ffaae3aab386c8
PhysiologicalProcess	Polypeptide	caused_by	BioThings SEMMEDDB API	1d288b3a3caf75d541ffaae3aab386c8
PhysiologicalProcess	Polypeptide	disrupted_by	BioThings SEMMEDDB API	1d288b3a3caf75d541ffaae3aab386c8
PhysiologicalProcess	Polypeptide	produces	BioThings SEMMEDDB API	1d288b3a3caf75d541ffaae3aab386c8
PhysiologicalProcess	Polypeptide	related_to	BioThings SEMMEDDB API	1d288b3a3caf75d541ffaae3aab386c8
PhysiologicalProcess	Procedure	affected_by	BioThings SEMMEDDB API	1d288b3a3caf75d541ffaae3aab386c8
PhysiologicalProcess	Procedure	is_exacerbated_by	BioThings SEMMEDDB API	1d288b3a3caf75d541ffaae3aab386c8
PhysiologicalProcess	Protein	affected_by	BioThings SEMMEDDB API	1d288b3a3caf75d541ffaae3aab386c8
PhysiologicalProcess	Protein	caused_by	BioThings SEMMEDDB API	1d288b3a3caf75d541ffaae3aab386c8
PhysiologicalProcess	Protein	disrupted_by	BioThings SEMMEDDB API	1d288b3a3caf75d541ffaae3aab386c8
PhysiologicalProcess	Protein	produces	BioThings SEMMEDDB API	1d288b3a3caf75d541ffaae3aab386c8
PhysiologicalProcess	SmallMolecule	affected_by	BioThings SEMMEDDB API	1d288b3a3caf75d541ffaae3aab386c8
PhysiologicalProcess	SmallMolecule	affects	BioThings SEMMEDDB API	1d288b3a3caf75d541ffaae3aab386c8
PhysiologicalProcess	SmallMolecule	caused_by	BioThings SEMMEDDB API	1d288b3a3caf75d541ffaae3aab386c8
PhysiologicalProcess	SmallMolecule	disrupted_by	BioThings SEMMEDDB API	1d288b3a3caf75d541ffaae3aab386c8
PhysiologicalProcess	SmallMolecule	produces	BioThings SEMMEDDB API	1d288b3a3caf75d541ffaae3aab386c8
PhysiologicalProcess	SmallMolecule	related_to	BioThings SEMMEDDB API	1d288b3a3caf75d541ffaae3aab386c8
PhysiologicalProcess	Virus	affects	BioThings SEMMEDDB API	1d288b3a3caf75d541ffaae3aab386c8
PhysiologicalProcess	Virus	caused_by	BioThings SEMMEDDB API	1d288b3a3caf75d541ffaae3aab386c8
Plant	Disease	contains_process	BioThings SEMMEDDB API	1d288b3a3caf75d541ffaae3aab386c8
Plant	Disease	has_part	BioThings SEMMEDDB API	1d288b3a3caf75d541ffaae3aab386c8
Plant	Gene	location_of	BioThings SEMMEDDB API	1d288b3a3caf75d541ffaae3aab386c8
Plant	GrossAnatomicalStructure	has_part	BioThings SEMMEDDB API	1d288b3a3caf75d541ffaae3aab386c8
Plant	NucleicAcidEntity	location_of	BioThings SEMMEDDB API	1d288b3a3caf75d541ffaae3aab386c8
Plant	PhysiologicalProcess	affected_by	BioThings SEMMEDDB API	1d288b3a3caf75d541ffaae3aab386c8
Plant	PhysiologicalProcess	contains_process	BioThings SEMMEDDB API	1d288b3a3caf75d541ffaae3aab386c8
Plant	Polypeptide	location_of	BioThings SEMMEDDB API	1d288b3a3caf75d541ffaae3aab386c8
Plant	SmallMolecule	location_of	BioThings SEMMEDDB API	1d288b3a3caf75d541ffaae3aab386c8
Polypeptide	AnatomicalEntity	affects	BioThings SEMMEDDB API	1d288b3a3caf75d541ffaae3aab386c8
Polypeptide	AnatomicalEntity	located_in	BioThings SEMMEDDB API	1d288b3a3caf75d541ffaae3aab386c8
Polypeptide	AnatomicalEntity	part_of	BioThings SEMMEDDB API	1d288b3a3caf75d541ffaae3aab386c8
Polypeptide	AnatomicalEntity	produces	BioThings SEMMEDDB API	1d288b3a3caf75d541ffaae3aab386c8
Polypeptide	Bacterium	interacts_with	BioThings SEMMEDDB API	1d288b3a3caf75d541ffaae3aab386c8
Polypeptide	Bacterium	located_in	BioThings SEMMEDDB API	1d288b3a3caf75d541ffaae3aab386c8
Polypeptide	Bacterium	part_of	BioThings SEMMEDDB API	1d288b3a3caf75d541ffaae3aab386c8
Polypeptide	Bacterium	produced_by	BioThings SEMMEDDB API	1d288b3a3caf75d541ffaae3aab386c8
Polypeptide	BiologicalEntity	affected_by	BioThings SEMMEDDB API	1d288b3a3caf75d541ffaae3aab386c8
Polypeptide	BiologicalEntity	affects	BioThings SEMMEDDB API	1d288b3a3caf75d541ffaae3aab386c8
Polypeptide	BiologicalEntity	coexists_with	BioThings SEMMEDDB API	1d288b3a3caf75d541ffaae3aab386c8
Polypeptide	BiologicalEntity	derives_into	BioThings SEMMEDDB API	1d288b3a3caf75d541ffaae3aab386c8
Polypeptide	BiologicalEntity	has_part	BioThings SEMMEDDB API	1d288b3a3caf75d541ffaae3aab386c8
Polypeptide	BiologicalEntity	interacts_with	BioThings SEMMEDDB API	1d288b3a3caf75d541ffaae3aab386c8
Polypeptide	BiologicalEntity	produces	BioThings SEMMEDDB API	1d288b3a3caf75d541ffaae3aab386c8
Polypeptide	Cell	affects	BioThings SEMMEDDB API	1d288b3a3caf75d541ffaae3aab386c8
Polypeptide	Cell	disrupts	BioThings SEMMEDDB API	1d288b3a3caf75d541ffaae3aab386c8
Polypeptide	Cell	interacts_with	BioThings SEMMEDDB API	1d288b3a3caf75d541ffaae3aab386c8
Polypeptide	Cell	located_in	BioThings SEMMEDDB API	1d288b3a3caf75d541ffaae3aab386c8
Polypeptide	Cell	part_of	BioThings SEMMEDDB API	1d288b3a3caf75d541ffaae3aab386c8
Polypeptide	Cell	produced_by	BioThings SEMMEDDB API	1d288b3a3caf75d541ffaae3aab386c8
Polypeptide	Cell	related_to	BioThings SEMMEDDB API	1d288b3a3caf75d541ffaae3aab386c8
Polypeptide	CellularComponent	affects	BioThings SEMMEDDB API	1d288b3a3caf75d541ffaae3aab386c8
Polypeptide	CellularComponent	disrupts	BioThings SEMMEDDB API	1d288b3a3caf75d541ffaae3aab386c8
Polypeptide	CellularComponent	located_in	BioThings SEMMEDDB API	1d288b3a3caf75d541ffaae3aab386c8
Polypeptide	CellularComponent	part_of	BioThings SEMMEDDB API	1d288b3a3caf75d541ffaae3aab386c8
Polypeptide	CellularComponent	produced_by	BioThings SEMMEDDB API	1d288b3a3caf75d541ffaae3aab386c8
Polypeptide	Cohort	part_of	BioThings SEMMEDDB API	1d288b3a3caf75d541ffaae3aab386c8
Polypeptide	Device	coexists_with	BioThings SEMMEDDB API	1d288b3a3caf75d541ffaae3aab386c8
Polypeptide	Device	interacts_with	BioThings SEMMEDDB API	1d288b3a3caf75d541ffaae3aab386c8
Polypeptide	Device	is_input_of	BioThings SEMMEDDB API	1d288b3a3caf75d541ffaae3aab386c8
Polypeptide	DiagnosticAid	coexists_with	BioThings SEMMEDDB API	1d288b3a3caf75d541ffaae3aab386c8
Polypeptide	DiagnosticAid	interacts_with	BioThings SEMMEDDB API	1d288b3a3caf75d541ffaae3aab386c8
Polypeptide	Disease	affects	BioThings SEMMEDDB API	1d288b3a3caf75d541ffaae3aab386c8
Polypeptide	Disease	causes	BioThings SEMMEDDB API	1d288b3a3caf75d541ffaae3aab386c8
Polypeptide	Disease	disrupts	BioThings SEMMEDDB API	1d288b3a3caf75d541ffaae3aab386c8
Polypeptide	Disease	exacerbates	BioThings SEMMEDDB API	1d288b3a3caf75d541ffaae3aab386c8
Polypeptide	Disease	part_of	BioThings SEMMEDDB API	1d288b3a3caf75d541ffaae3aab386c8
Polypeptide	Disease	predisposes	BioThings SEMMEDDB API	1d288b3a3caf75d541ffaae3aab386c8
Polypeptide	Disease	prevents	BioThings SEMMEDDB API	1d288b3a3caf75d541ffaae3aab386c8
Polypeptide	Disease	produced_by	BioThings SEMMEDDB API	1d288b3a3caf75d541ffaae3aab386c8
Polypeptide	Disease	related_to	BioThings SEMMEDDB API	1d288b3a3caf75d541ffaae3aab386c8
Polypeptide	Disease	treats	BioThings SEMMEDDB API	1d288b3a3caf75d541ffaae3aab386c8
Polypeptide	DiseaseOrPhenotypicFeature	affects	BioThings SEMMEDDB API	1d288b3a3caf75d541ffaae3aab386c8
Polypeptide	Fungus	located_in	BioThings SEMMEDDB API	1d288b3a3caf75d541ffaae3aab386c8
Polypeptide	Fungus	part_of	BioThings SEMMEDDB API	1d288b3a3caf75d541ffaae3aab386c8
Polypeptide	Gene	affected_by	BioThings SEMMEDDB API	1d288b3a3caf75d541ffaae3aab386c8
Polypeptide	Gene	affects	BioThings SEMMEDDB API	1d288b3a3caf75d541ffaae3aab386c8
Polypeptide	Gene	close_match	BioThings SEMMEDDB API	1d288b3a3caf75d541ffaae3aab386c8
Polypeptide	Gene	coexists_with	BioThings SEMMEDDB API	1d288b3a3caf75d541ffaae3aab386c8
Polypeptide	Gene	derives_from	BioThings SEMMEDDB API	1d288b3a3caf75d541ffaae3aab386c8
Polypeptide	Gene	derives_into	BioThings SEMMEDDB API	1d288b3a3caf75d541ffaae3aab386c8
Polypeptide	Gene	has_part	BioThings SEMMEDDB API	1d288b3a3caf75d541ffaae3aab386c8
Polypeptide	Gene	interacts_with	BioThings SEMMEDDB API	1d288b3a3caf75d541ffaae3aab386c8
Polypeptide	Gene	part_of	BioThings SEMMEDDB API	1d288b3a3caf75d541ffaae3aab386c8
Polypeptide	Gene	produced_by	BioThings SEMMEDDB API	1d288b3a3caf75d541ffaae3aab386c8
Polypeptide	Gene	produces	BioThings SEMMEDDB API	1d288b3a3caf75d541ffaae3aab386c8
Polypeptide	GrossAnatomicalStructure	affects	BioThings SEMMEDDB API	1d288b3a3caf75d541ffaae3aab386c8
Polypeptide	GrossAnatomicalStructure	disrupts	BioThings SEMMEDDB API	1d288b3a3caf75d541ffaae3aab386c8
Polypeptide	GrossAnatomicalStructure	located_in	BioThings SEMMEDDB API	1d288b3a3caf75d541ffaae3aab386c8
Polypeptide	GrossAnatomicalStructure	part_of	BioThings SEMMEDDB API	1d288b3a3caf75d541ffaae3aab386c8
Polypeptide	GrossAnatomicalStructure	produced_by	BioThings SEMMEDDB API	1d288b3a3caf75d541ffaae3aab386c8
Polypeptide	MolecularActivity	affected_by	BioThings SEMMEDDB API	1d288b3a3caf75d541ffaae3aab386c8
Polypeptide	MolecularActivity	affects	BioThings SEMMEDDB API	1d288b3a3caf75d541ffaae3aab386c8
Polypeptide	MolecularActivity	disrupts	BioThings SEMMEDDB API	1d288b3a3caf75d541ffaae3aab386c8
Polypeptide	NucleicAcidEntity	affects	BioThings SEMMEDDB API	1d288b3a3caf75d541ffaae3aab386c8
Polypeptide	NucleicAcidEntity	coexists_with	BioThings SEMMEDDB API	1d288b3a3caf75d541ffaae3aab386c8
Polypeptide	NucleicAcidEntity	derives_into	BioThings SEMMEDDB API	1d288b3a3caf75d541ffaae3aab386c8
Polypeptide	NucleicAcidEntity	interacts_with	BioThings SEMMEDDB API	1d288b3a3caf75d541ffaae3aab386c8
Polypeptide	NucleicAcidEntity	part_of	BioThings SEMMEDDB API	1d288b3a3caf75d541ffaae3aab386c8
Polypeptide	PathologicalProcess	affects	BioThings SEMMEDDB API	1d288b3a3caf75d541ffaae3aab386c8
Polypeptide	PathologicalProcess	causes	BioThings SEMMEDDB API	1d288b3a3caf75d541ffaae3aab386c8
Polypeptide	PathologicalProcess	disrupts	BioThings SEMMEDDB API	1d288b3a3caf75d541ffaae3aab386c8
Polypeptide	PathologicalProcess	exacerbates	BioThings SEMMEDDB API	1d288b3a3caf75d541ffaae3aab386c8
Polypeptide	PathologicalProcess	predisposes	BioThings SEMMEDDB API	1d288b3a3caf75d541ffaae3aab386c8
Polypeptide	PathologicalProcess	prevents	BioThings SEMMEDDB API	1d288b3a3caf75d541ffaae3aab386c8
Polypeptide	PathologicalProcess	produced_by	BioThings SEMMEDDB API	1d288b3a3caf75d541ffaae3aab386c8
Polypeptide	PathologicalProcess	related_to	BioThings SEMMEDDB API	1d288b3a3caf75d541ffaae3aab386c8
Polypeptide	PathologicalProcess	treats	BioThings SEMMEDDB API	1d288b3a3caf75d541ffaae3aab386c8
Polypeptide	Phenomenon	affects	BioThings SEMMEDDB API	1d288b3a3caf75d541ffaae3aab386c8
Polypeptide	Phenomenon	causes	BioThings SEMMEDDB API	1d288b3a3caf75d541ffaae3aab386c8
Polypeptide	Phenomenon	disrupts	BioThings SEMMEDDB API	1d288b3a3caf75d541ffaae3aab386c8
Polypeptide	PhenotypicFeature	affects	BioThings SEMMEDDB API	1d288b3a3caf75d541ffaae3aab386c8
Polypeptide	PhenotypicFeature	causes	BioThings SEMMEDDB API	1d288b3a3caf75d541ffaae3aab386c8
Polypeptide	PhenotypicFeature	disrupts	BioThings SEMMEDDB API	1d288b3a3caf75d541ffaae3aab386c8
Polypeptide	PhenotypicFeature	predisposes	BioThings SEMMEDDB API	1d288b3a3caf75d541ffaae3aab386c8
Polypeptide	PhenotypicFeature	prevents	BioThings SEMMEDDB API	1d288b3a3caf75d541ffaae3aab386c8
Polypeptide	PhenotypicFeature	related_to	BioThings SEMMEDDB API	1d288b3a3caf75d541ffaae3aab386c8
Polypeptide	PhenotypicFeature	treats	BioThings SEMMEDDB API	1d288b3a3caf75d541ffaae3aab386c8
Polypeptide	PhysiologicalProcess	affected_by	BioThings SEMMEDDB API	1d288b3a3caf75d541ffaae3aab386c8
Polypeptide	PhysiologicalProcess	affects	BioThings SEMMEDDB API	1d288b3a3caf75d541ffaae3aab386c8
Polypeptide	PhysiologicalProcess	causes	BioThings SEMMEDDB API	1d288b3a3caf75d541ffaae3aab386c8
Polypeptide	PhysiologicalProcess	disrupts	BioThings SEMMEDDB API	1d288b3a3caf75d541ffaae3aab386c8
Polypeptide	PhysiologicalProcess	produced_by	BioThings SEMMEDDB API	1d288b3a3caf75d541ffaae3aab386c8
Polypeptide	PhysiologicalProcess	related_to	BioThings SEMMEDDB API	1d288b3a3caf75d541ffaae3aab386c8
Polypeptide	Plant	located_in	BioThings SEMMEDDB API	1d288b3a3caf75d541ffaae3aab386c8
Polypeptide	Polypeptide	affected_by	BioThings SEMMEDDB API	1d288b3a3caf75d541ffaae3aab386c8
Polypeptide	Polypeptide	affects	BioThings SEMMEDDB API	1d288b3a3caf75d541ffaae3aab386c8
Polypeptide	Polypeptide	close_match	BioThings SEMMEDDB API	1d288b3a3caf75d541ffaae3aab386c8
Polypeptide	Polypeptide	coexists_with	BioThings SEMMEDDB API	1d288b3a3caf75d541ffaae3aab386c8
Polypeptide	Polypeptide	derives_from	BioThings SEMMEDDB API	1d288b3a3caf75d541ffaae3aab386c8
Polypeptide	Polypeptide	derives_into	BioThings SEMMEDDB API	1d288b3a3caf75d541ffaae3aab386c8
Polypeptide	Polypeptide	has_part	BioThings SEMMEDDB API	1d288b3a3caf75d541ffaae3aab386c8
Polypeptide	Polypeptide	interacts_with	BioThings SEMMEDDB API	1d288b3a3caf75d541ffaae3aab386c8
Polypeptide	Polypeptide	part_of	BioThings SEMMEDDB API	1d288b3a3caf75d541ffaae3aab386c8
Polypeptide	Polypeptide	produced_by	BioThings SEMMEDDB API	1d288b3a3caf75d541ffaae3aab386c8
Polypeptide	Polypeptide	produces	BioThings SEMMEDDB API	1d288b3a3caf75d541ffaae3aab386c8
Polypeptide	Procedure	close_match	BioThings SEMMEDDB API	1d288b3a3caf75d541ffaae3aab386c8
Polypeptide	Procedure	is_input_of	BioThings SEMMEDDB API	1d288b3a3caf75d541ffaae3aab386c8
Polypeptide	Procedure	preceded_by	BioThings SEMMEDDB API	1d288b3a3caf75d541ffaae3aab386c8
Polypeptide	Procedure	precedes	BioThings SEMMEDDB API	1d288b3a3caf75d541ffaae3aab386c8
Polypeptide	Protein	affects	BioThings SEMMEDDB API	1d288b3a3caf75d541ffaae3aab386c8
Polypeptide	Protein	coexists_with	BioThings SEMMEDDB API	1d288b3a3caf75d541ffaae3aab386c8
Polypeptide	Protein	interacts_with	BioThings SEMMEDDB API	1d288b3a3caf75d541ffaae3aab386c8
Polypeptide	SmallMolecule	affected_by	BioThings SEMMEDDB API	1d288b3a3caf75d541ffaae3aab386c8
Polypeptide	SmallMolecule	affects	BioThings SEMMEDDB API	1d288b3a3caf75d541ffaae3aab386c8
Polypeptide	SmallMolecule	close_match	BioThings SEMMEDDB API	1d288b3a3caf75d541ffaae3aab386c8
Polypeptide	SmallMolecule	coexists_with	BioThings SEMMEDDB API	1d288b3a3caf75d541ffaae3aab386c8
Polypeptide	SmallMolecule	derives_from	BioThings SEMMEDDB API	1d288b3a3caf75d541ffaae3aab386c8
Polypeptide	SmallMolecule	derives_into	BioThings SEMMEDDB API	1d288b3a3caf75d541ffaae3aab386c8
Polypeptide	SmallMolecule	has_part	BioThings SEMMEDDB API	1d288b3a3caf75d541ffaae3aab386c8
Polypeptide	SmallMolecule	interacts_with	BioThings SEMMEDDB API	1d288b3a3caf75d541ffaae3aab386c8
Polypeptide	SmallMolecule	produced_by	BioThings SEMMEDDB API	1d288b3a3caf75d541ffaae3aab386c8
Polypeptide	SmallMolecule	produces	BioThings SEMMEDDB API	1d288b3a3caf75d541ffaae3aab386c8
Polypeptide	Virus	located_in	BioThings SEMMEDDB API	1d288b3a3caf75d541ffaae3aab386c8
Polypeptide	Virus	part_of	BioThings SEMMEDDB API	1d288b3a3caf75d541ffaae3aab386c8
Polypeptide	Virus	treats	BioThings SEMMEDDB API	1d288b3a3caf75d541ffaae3aab386c8
Procedure	Activity	affected_by	BioThings SEMMEDDB API	1d288b3a3caf75d541ffaae3aab386c8
Procedure	AnatomicalEntity	located_in	BioThings SEMMEDDB API	1d288b3a3caf75d541ffaae3aab386c8
Procedure	BiologicalEntity	affects	BioThings SEMMEDDB API	1d288b3a3caf75d541ffaae3aab386c8
Procedure	BiologicalEntity	diagnoses	BioThings SEMMEDDB API	1d288b3a3caf75d541ffaae3aab386c8
Procedure	BiologicalEntity	has_input	BioThings SEMMEDDB API	1d288b3a3caf75d541ffaae3aab386c8
Procedure	BiologicalEntity	precedes	BioThings SEMMEDDB API	1d288b3a3caf75d541ffaae3aab386c8
Procedure	BiologicalEntity	prevents	BioThings SEMMEDDB API	1d288b3a3caf75d541ffaae3aab386c8
Procedure	Cell	located_in	BioThings SEMMEDDB API	1d288b3a3caf75d541ffaae3aab386c8
Procedure	CellularComponent	located_in	BioThings SEMMEDDB API	1d288b3a3caf75d541ffaae3aab386c8
Procedure	Cohort	related_to	BioThings SEMMEDDB API	1d288b3a3caf75d541ffaae3aab386c8
Procedure	Device	close_match	BioThings SEMMEDDB API	1d288b3a3caf75d541ffaae3aab386c8
Procedure	Device	has_input	BioThings SEMMEDDB API	1d288b3a3caf75d541ffaae3aab386c8
Procedure	Device	precedes	BioThings SEMMEDDB API	1d288b3a3caf75d541ffaae3aab386c8
Procedure	DiagnosticAid	has_input	BioThings SEMMEDDB API	1d288b3a3caf75d541ffaae3aab386c8
Procedure	Disease	affects	BioThings SEMMEDDB API	1d288b3a3caf75d541ffaae3aab386c8
Procedure	Disease	causes	BioThings SEMMEDDB API	1d288b3a3caf75d541ffaae3aab386c8
Procedure	Disease	diagnoses	BioThings SEMMEDDB API	1d288b3a3caf75d541ffaae3aab386c8
Procedure	Disease	exacerbates	BioThings SEMMEDDB API	1d288b3a3caf75d541ffaae3aab386c8
Procedure	Disease	precedes	BioThings SEMMEDDB API	1d288b3a3caf75d541ffaae3aab386c8
Procedure	Disease	predisposes	BioThings SEMMEDDB API	1d288b3a3caf75d541ffaae3aab386c8
Procedure	Disease	prevents	BioThings SEMMEDDB API	1d288b3a3caf75d541ffaae3aab386c8
Procedure	Disease	treats	BioThings SEMMEDDB API	1d288b3a3caf75d541ffaae3aab386c8
Procedure	DiseaseOrPhenotypicFeature	diagnoses	BioThings SEMMEDDB API	1d288b3a3caf75d541ffaae3aab386c8
Procedure	Drug	has_input	BioThings SEMMEDDB API	1d288b3a3caf75d541ffaae3aab386c8
Procedure	Food	has_input	BioThings SEMMEDDB API	1d288b3a3caf75d541ffaae3aab386c8
Procedure	Gene	has_input	BioThings SEMMEDDB API	1d288b3a3caf75d541ffaae3aab386c8
Procedure	Gene	preceded_by	BioThings SEMMEDDB API	1d288b3a3caf75d541ffaae3aab386c8
Procedure	Gene	precedes	BioThings SEMMEDDB API	1d288b3a3caf75d541ffaae3aab386c8
Procedure	GrossAnatomicalStructure	disrupts	BioThings SEMMEDDB API	1d288b3a3caf75d541ffaae3aab386c8
Procedure	GrossAnatomicalStructure	located_in	BioThings SEMMEDDB API	1d288b3a3caf75d541ffaae3aab386c8
Procedure	MolecularActivity	affects	BioThings SEMMEDDB API	1d288b3a3caf75d541ffaae3aab386c8
Procedure	PathologicalProcess	affects	BioThings SEMMEDDB API	1d288b3a3caf75d541ffaae3aab386c8
Procedure	PathologicalProcess	causes	BioThings SEMMEDDB API	1d288b3a3caf75d541ffaae3aab386c8
Procedure	PathologicalProcess	diagnoses	BioThings SEMMEDDB API	1d288b3a3caf75d541ffaae3aab386c8
Procedure	PathologicalProcess	disrupts	BioThings SEMMEDDB API	1d288b3a3caf75d541ffaae3aab386c8
Procedure	PathologicalProcess	exacerbates	BioThings SEMMEDDB API	1d288b3a3caf75d541ffaae3aab386c8
Procedure	PathologicalProcess	predisposes	BioThings SEMMEDDB API	1d288b3a3caf75d541ffaae3aab386c8
Procedure	PathologicalProcess	prevents	BioThings SEMMEDDB API	1d288b3a3caf75d541ffaae3aab386c8
Procedure	PathologicalProcess	treats	BioThings SEMMEDDB API	1d288b3a3caf75d541ffaae3aab386c8
Procedure	Phenomenon	affects	BioThings SEMMEDDB API	1d288b3a3caf75d541ffaae3aab386c8
Procedure	PhenotypicFeature	causes	BioThings SEMMEDDB API	1d288b3a3caf75d541ffaae3aab386c8
Procedure	PhenotypicFeature	diagnoses	BioThings SEMMEDDB API	1d288b3a3caf75d541ffaae3aab386c8
Procedure	PhenotypicFeature	predisposes	BioThings SEMMEDDB API	1d288b3a3caf75d541ffaae3aab386c8
Procedure	PhenotypicFeature	prevents	BioThings SEMMEDDB API	1d288b3a3caf75d541ffaae3aab386c8
Procedure	PhenotypicFeature	treats	BioThings SEMMEDDB API	1d288b3a3caf75d541ffaae3aab386c8
Procedure	PhysiologicalProcess	affects	BioThings SEMMEDDB API	1d288b3a3caf75d541ffaae3aab386c8
Procedure	PhysiologicalProcess	exacerbates	BioThings SEMMEDDB API	1d288b3a3caf75d541ffaae3aab386c8
Procedure	Polypeptide	close_match	BioThings SEMMEDDB API	1d288b3a3caf75d541ffaae3aab386c8
Procedure	Polypeptide	has_input	BioThings SEMMEDDB API	1d288b3a3caf75d541ffaae3aab386c8
Procedure	Polypeptide	preceded_by	BioThings SEMMEDDB API	1d288b3a3caf75d541ffaae3aab386c8
Procedure	Polypeptide	precedes	BioThings SEMMEDDB API	1d288b3a3caf75d541ffaae3aab386c8
Procedure	Procedure	close_match	BioThings SEMMEDDB API	1d288b3a3caf75d541ffaae3aab386c8
Procedure	Procedure	coexists_with	BioThings SEMMEDDB API	1d288b3a3caf75d541ffaae3aab386c8
Procedure	Procedure	has_input	BioThings SEMMEDDB API	1d288b3a3caf75d541ffaae3aab386c8
Procedure	Procedure	is_input_of	BioThings SEMMEDDB API	1d288b3a3caf75d541ffaae3aab386c8
Procedure	Procedure	preceded_by	BioThings SEMMEDDB API	1d288b3a3caf75d541ffaae3aab386c8
Procedure	Procedure	precedes	BioThings SEMMEDDB API	1d288b3a3caf75d541ffaae3aab386c8
Procedure	SmallMolecule	close_match	BioThings SEMMEDDB API	1d288b3a3caf75d541ffaae3aab386c8
Procedure	SmallMolecule	has_input	BioThings SEMMEDDB API	1d288b3a3caf75d541ffaae3aab386c8
Procedure	SmallMolecule	preceded_by	BioThings SEMMEDDB API	1d288b3a3caf75d541ffaae3aab386c8
Procedure	SmallMolecule	precedes	BioThings SEMMEDDB API	1d288b3a3caf75d541ffaae3aab386c8
Procedure	Virus	diagnoses	BioThings SEMMEDDB API	1d288b3a3caf75d541ffaae3aab386c8
Procedure	Virus	prevents	BioThings SEMMEDDB API	1d288b3a3caf75d541ffaae3aab386c8
Procedure	Virus	treats	BioThings SEMMEDDB API	1d288b3a3caf75d541ffaae3aab386c8
Protein	Bacterium	located_in	BioThings SEMMEDDB API	1d288b3a3caf75d541ffaae3aab386c8
Protein	Bacterium	part_of	BioThings SEMMEDDB API	1d288b3a3caf75d541ffaae3aab386c8
Protein	BiologicalEntity	produced_by	BioThings SEMMEDDB API	1d288b3a3caf75d541ffaae3aab386c8
Protein	Cell	affects	BioThings SEMMEDDB API	1d288b3a3caf75d541ffaae3aab386c8
Protein	Cell	part_of	BioThings SEMMEDDB API	1d288b3a3caf75d541ffaae3aab386c8
Protein	Cell	produced_by	BioThings SEMMEDDB API	1d288b3a3caf75d541ffaae3aab386c8
Protein	CellularComponent	affects	BioThings SEMMEDDB API	1d288b3a3caf75d541ffaae3aab386c8
Protein	CellularComponent	part_of	BioThings SEMMEDDB API	1d288b3a3caf75d541ffaae3aab386c8
Protein	DiagnosticAid	interacts_with	BioThings SEMMEDDB API	1d288b3a3caf75d541ffaae3aab386c8
Protein	Disease	produced_by	BioThings SEMMEDDB API	1d288b3a3caf75d541ffaae3aab386c8
Protein	Disease	related_to	BioThings SEMMEDDB API	1d288b3a3caf75d541ffaae3aab386c8
Protein	Fungus	located_in	BioThings SEMMEDDB API	1d288b3a3caf75d541ffaae3aab386c8
Protein	Gene	affected_by	BioThings SEMMEDDB API	1d288b3a3caf75d541ffaae3aab386c8
Protein	Gene	affects	BioThings SEMMEDDB API	1d288b3a3caf75d541ffaae3aab386c8
Protein	Gene	coexists_with	BioThings SEMMEDDB API	1d288b3a3caf75d541ffaae3aab386c8
Protein	Gene	interacts_with	BioThings SEMMEDDB API	1d288b3a3caf75d541ffaae3aab386c8
Protein	Gene	produced_by	BioThings SEMMEDDB API	1d288b3a3caf75d541ffaae3aab386c8
Protein	GrossAnatomicalStructure	affects	BioThings SEMMEDDB API	1d288b3a3caf75d541ffaae3aab386c8
Protein	GrossAnatomicalStructure	disrupts	BioThings SEMMEDDB API	1d288b3a3caf75d541ffaae3aab386c8
Protein	GrossAnatomicalStructure	located_in	BioThings SEMMEDDB API	1d288b3a3caf75d541ffaae3aab386c8
Protein	GrossAnatomicalStructure	part_of	BioThings SEMMEDDB API	1d288b3a3caf75d541ffaae3aab386c8
Protein	MolecularActivity	affects	BioThings SEMMEDDB API	1d288b3a3caf75d541ffaae3aab386c8
Protein	MolecularActivity	disrupts	BioThings SEMMEDDB API	1d288b3a3caf75d541ffaae3aab386c8
Protein	NucleicAcidEntity	coexists_with	BioThings SEMMEDDB API	1d288b3a3caf75d541ffaae3aab386c8
Protein	PathologicalProcess	produced_by	BioThings SEMMEDDB API	1d288b3a3caf75d541ffaae3aab386c8
Protein	PathologicalProcess	related_to	BioThings SEMMEDDB API	1d288b3a3caf75d541ffaae3aab386c8
Protein	Phenomenon	produced_by	BioThings SEMMEDDB API	1d288b3a3caf75d541ffaae3aab386c8
Protein	PhysiologicalProcess	affects	BioThings SEMMEDDB API	1d288b3a3caf75d541ffaae3aab386c8
Protein	PhysiologicalProcess	causes	BioThings SEMMEDDB API	1d288b3a3caf75d541ffaae3aab386c8
Protein	PhysiologicalProcess	disrupts	BioThings SEMMEDDB API	1d288b3a3caf75d541ffaae3aab386c8
Protein	PhysiologicalProcess	produced_by	BioThings SEMMEDDB API	1d288b3a3caf75d541ffaae3aab386c8
Protein	Polypeptide	affected_by	BioThings SEMMEDDB API	1d288b3a3caf75d541ffaae3aab386c8
Protein	Polypeptide	coexists_with	BioThings SEMMEDDB API	1d288b3a3caf75d541ffaae3aab386c8
Protein	Polypeptide	interacts_with	BioThings SEMMEDDB API	1d288b3a3caf75d541ffaae3aab386c8
Protein	SmallMolecule	affected_by	BioThings SEMMEDDB API	1d288b3a3caf75d541ffaae3aab386c8
Protein	SmallMolecule	affects	BioThings SEMMEDDB API	1d288b3a3caf75d541ffaae3aab386c8
Protein	SmallMolecule	coexists_with	BioThings SEMMEDDB API	1d288b3a3caf75d541ffaae3aab386c8
Protein	SmallMolecule	interacts_with	BioThings SEMMEDDB API	1d288b3a3caf75d541ffaae3aab386c8
Protein	Virus	located_in	BioThings SEMMEDDB API	1d288b3a3caf75d541ffaae3aab386c8
Protein	Virus	part_of	BioThings SEMMEDDB API	1d288b3a3caf75d541ffaae3aab386c8
SmallMolecule	AnatomicalEntity	affects	BioThings SEMMEDDB API	1d288b3a3caf75d541ffaae3aab386c8
SmallMolecule	AnatomicalEntity	located_in	BioThings SEMMEDDB API	1d288b3a3caf75d541ffaae3aab386c8
SmallMolecule	AnatomicalEntity	part_of	BioThings SEMMEDDB API	1d288b3a3caf75d541ffaae3aab386c8
SmallMolecule	Bacterium	interacts_with	BioThings SEMMEDDB API	1d288b3a3caf75d541ffaae3aab386c8
SmallMolecule	Bacterium	located_in	BioThings SEMMEDDB API	1d288b3a3caf75d541ffaae3aab386c8
SmallMolecule	Bacterium	part_of	BioThings SEMMEDDB API	1d288b3a3caf75d541ffaae3aab386c8
SmallMolecule	Bacterium	produced_by	BioThings SEMMEDDB API	1d288b3a3caf75d541ffaae3aab386c8
SmallMolecule	BiologicalEntity	affected_by	BioThings SEMMEDDB API	1d288b3a3caf75d541ffaae3aab386c8
SmallMolecule	BiologicalEntity	affects	BioThings SEMMEDDB API	1d288b3a3caf75d541ffaae3aab386c8
SmallMolecule	BiologicalEntity	coexists_with	BioThings SEMMEDDB API	1d288b3a3caf75d541ffaae3aab386c8
SmallMolecule	BiologicalEntity	derives_into	BioThings SEMMEDDB API	1d288b3a3caf75d541ffaae3aab386c8
SmallMolecule	BiologicalEntity	interacts_with	BioThings SEMMEDDB API	1d288b3a3caf75d541ffaae3aab386c8
SmallMolecule	BiologicalEntity	prevents	BioThings SEMMEDDB API	1d288b3a3caf75d541ffaae3aab386c8
SmallMolecule	BiologicalEntity	produced_by	BioThings SEMMEDDB API	1d288b3a3caf75d541ffaae3aab386c8
SmallMolecule	BiologicalEntity	related_to	BioThings SEMMEDDB API	1d288b3a3caf75d541ffaae3aab386c8
SmallMolecule	Cell	affects	BioThings SEMMEDDB API	1d288b3a3caf75d541ffaae3aab386c8
SmallMolecule	Cell	disrupts	BioThings SEMMEDDB API	1d288b3a3caf75d541ffaae3aab386c8
SmallMolecule	Cell	interacts_with	BioThings SEMMEDDB API	1d288b3a3caf75d541ffaae3aab386c8
SmallMolecule	Cell	located_in	BioThings SEMMEDDB API	1d288b3a3caf75d541ffaae3aab386c8
SmallMolecule	Cell	part_of	BioThings SEMMEDDB API	1d288b3a3caf75d541ffaae3aab386c8
SmallMolecule	Cell	produced_by	BioThings SEMMEDDB API	1d288b3a3caf75d541ffaae3aab386c8
SmallMolecule	Cell	related_to	BioThings SEMMEDDB API	1d288b3a3caf75d541ffaae3aab386c8
SmallMolecule	CellularComponent	affects	BioThings SEMMEDDB API	1d288b3a3caf75d541ffaae3aab386c8
SmallMolecule	CellularComponent	disrupts	BioThings SEMMEDDB API	1d288b3a3caf75d541ffaae3aab386c8
SmallMolecule	CellularComponent	located_in	BioThings SEMMEDDB API	1d288b3a3caf75d541ffaae3aab386c8
SmallMolecule	CellularComponent	part_of	BioThings SEMMEDDB API	1d288b3a3caf75d541ffaae3aab386c8
SmallMolecule	CellularComponent	produced_by	BioThings SEMMEDDB API	1d288b3a3caf75d541ffaae3aab386c8
SmallMolecule	Cohort	part_of	BioThings SEMMEDDB API	1d288b3a3caf75d541ffaae3aab386c8
SmallMolecule	Cohort	related_to	BioThings SEMMEDDB API	1d288b3a3caf75d541ffaae3aab386c8
SmallMolecule	Device	close_match	BioThings SEMMEDDB API	1d288b3a3caf75d541ffaae3aab386c8
SmallMolecule	Device	coexists_with	BioThings SEMMEDDB API	1d288b3a3caf75d541ffaae3aab386c8
SmallMolecule	Device	interacts_with	BioThings SEMMEDDB API	1d288b3a3caf75d541ffaae3aab386c8
SmallMolecule	Device	is_input_of	BioThings SEMMEDDB API	1d288b3a3caf75d541ffaae3aab386c8
SmallMolecule	DiagnosticAid	affects	BioThings SEMMEDDB API	1d288b3a3caf75d541ffaae3aab386c8
SmallMolecule	DiagnosticAid	coexists_with	BioThings SEMMEDDB API	1d288b3a3caf75d541ffaae3aab386c8
SmallMolecule	DiagnosticAid	interacts_with	BioThings SEMMEDDB API	1d288b3a3caf75d541ffaae3aab386c8
SmallMolecule	Disease	affects	BioThings SEMMEDDB API	1d288b3a3caf75d541ffaae3aab386c8
SmallMolecule	Disease	causes	BioThings SEMMEDDB API	1d288b3a3caf75d541ffaae3aab386c8
SmallMolecule	Disease	disrupts	BioThings SEMMEDDB API	1d288b3a3caf75d541ffaae3aab386c8
SmallMolecule	Disease	exacerbates	BioThings SEMMEDDB API	1d288b3a3caf75d541ffaae3aab386c8
SmallMolecule	Disease	part_of	BioThings SEMMEDDB API	1d288b3a3caf75d541ffaae3aab386c8
SmallMolecule	Disease	predisposes	BioThings SEMMEDDB API	1d288b3a3caf75d541ffaae3aab386c8
SmallMolecule	Disease	prevents	BioThings SEMMEDDB API	1d288b3a3caf75d541ffaae3aab386c8
SmallMolecule	Disease	produced_by	BioThings SEMMEDDB API	1d288b3a3caf75d541ffaae3aab386c8
SmallMolecule	Disease	related_to	BioThings SEMMEDDB API	1d288b3a3caf75d541ffaae3aab386c8
SmallMolecule	Disease	treats	BioThings SEMMEDDB API	1d288b3a3caf75d541ffaae3aab386c8
SmallMolecule	DiseaseOrPhenotypicFeature	affects	BioThings SEMMEDDB API	1d288b3a3caf75d541ffaae3aab386c8
SmallMolecule	Fungus	affects	BioThings SEMMEDDB API	1d288b3a3caf75d541ffaae3aab386c8
SmallMolecule	Fungus	located_in	BioThings SEMMEDDB API	1d288b3a3caf75d541ffaae3aab386c8
SmallMolecule	Fungus	part_of	BioThings SEMMEDDB API	1d288b3a3caf75d541ffaae3aab386c8
SmallMolecule	Gene	affected_by	BioThings SEMMEDDB API	1d288b3a3caf75d541ffaae3aab386c8
SmallMolecule	Gene	affects	BioThings SEMMEDDB API	1d288b3a3caf75d541ffaae3aab386c8
SmallMolecule	Gene	coexists_with	BioThings SEMMEDDB API	1d288b3a3caf75d541ffaae3aab386c8
SmallMolecule	Gene	derives_from	BioThings SEMMEDDB API	1d288b3a3caf75d541ffaae3aab386c8
SmallMolecule	Gene	derives_into	BioThings SEMMEDDB API	1d288b3a3caf75d541ffaae3aab386c8
SmallMolecule	Gene	interacts_with	BioThings SEMMEDDB API	1d288b3a3caf75d541ffaae3aab386c8
SmallMolecule	Gene	part_of	BioThings SEMMEDDB API	1d288b3a3caf75d541ffaae3aab386c8
SmallMolecule	Gene	produced_by	BioThings SEMMEDDB API	1d288b3a3caf75d541ffaae3aab386c8
SmallMolecule	Gene	produces	BioThings SEMMEDDB API	1d288b3a3caf75d541ffaae3aab386c8
SmallMolecule	GrossAnatomicalStructure	affects	BioThings SEMMEDDB API	1d288b3a3caf75d541ffaae3aab386c8
SmallMolecule	GrossAnatomicalStructure	disrupts	BioThings SEMMEDDB API	1d288b3a3caf75d541ffaae3aab386c8
SmallMolecule	GrossAnatomicalStructure	located_in	BioThings SEMMEDDB API	1d288b3a3caf75d541ffaae3aab386c8
SmallMolecule	GrossAnatomicalStructure	part_of	BioThings SEMMEDDB API	1d288b3a3caf75d541ffaae3aab386c8
SmallMolecule	GrossAnatomicalStructure	produced_by	BioThings SEMMEDDB API	1d288b3a3caf75d541ffaae3aab386c8
SmallMolecule	MolecularActivity	affected_by	BioThings SEMMEDDB API	1d288b3a3caf75d541ffaae3aab386c8
SmallMolecule	MolecularActivity	affects	BioThings SEMMEDDB API	1d288b3a3caf75d541ffaae3aab386c8
SmallMolecule	MolecularActivity	disrupts	BioThings SEMMEDDB API	1d288b3a3caf75d541ffaae3aab386c8
SmallMolecule	NucleicAcidEntity	affected_by	BioThings SEMMEDDB API	1d288b3a3caf75d541ffaae3aab386c8
SmallMolecule	NucleicAcidEntity	affects	BioThings SEMMEDDB API	1d288b3a3caf75d541ffaae3aab386c8
SmallMolecule	NucleicAcidEntity	coexists_with	BioThings SEMMEDDB API	1d288b3a3caf75d541ffaae3aab386c8
SmallMolecule	NucleicAcidEntity	derives_from	BioThings SEMMEDDB API	1d288b3a3caf75d541ffaae3aab386c8
SmallMolecule	NucleicAcidEntity	derives_into	BioThings SEMMEDDB API	1d288b3a3caf75d541ffaae3aab386c8
SmallMolecule	PathologicalProcess	affects	BioThings SEMMEDDB API	1d288b3a3caf75d541ffaae3aab386c8
SmallMolecule	PathologicalProcess	causes	BioThings SEMMEDDB API	1d288b3a3caf75d541ffaae3aab386c8
SmallMolecule	PathologicalProcess	disrupts	BioThings SEMMEDDB API	1d288b3a3caf75d541ffaae3aab386c8
SmallMolecule	PathologicalProcess	exacerbates	BioThings SEMMEDDB API	1d288b3a3caf75d541ffaae3aab386c8
SmallMolecule	PathologicalProcess	predisposes	BioThings SEMMEDDB API	1d288b3a3caf75d541ffaae3aab386c8
SmallMolecule	PathologicalProcess	prevents	BioThings SEMMEDDB API	1d288b3a3caf75d541ffaae3aab386c8
SmallMolecule	PathologicalProcess	produced_by	BioThings SEMMEDDB API	1d288b3a3caf75d541ffaae3aab386c8
SmallMolecule	PathologicalProcess	related_to	BioThings SEMMEDDB API	1d288b3a3caf75d541ffaae3aab386c8
SmallMolecule	PathologicalProcess	treats	BioThings SEMMEDDB API	1d288b3a3caf75d541ffaae3aab386c8
SmallMolecule	Phenomenon	affects	BioThings SEMMEDDB API	1d288b3a3caf75d541ffaae3aab386c8
SmallMolecule	Phenomenon	causes	BioThings SEMMEDDB API	1d288b3a3caf75d541ffaae3aab386c8
SmallMolecule	Phenomenon	disrupts	BioThings SEMMEDDB API	1d288b3a3caf75d541ffaae3aab386c8
SmallMolecule	Phenomenon	produced_by	BioThings SEMMEDDB API	1d288b3a3caf75d541ffaae3aab386c8
SmallMolecule	PhenotypicFeature	affects	BioThings SEMMEDDB API	1d288b3a3caf75d541ffaae3aab386c8
SmallMolecule	PhenotypicFeature	causes	BioThings SEMMEDDB API	1d288b3a3caf75d541ffaae3aab386c8
SmallMolecule	PhenotypicFeature	disrupts	BioThings SEMMEDDB API	1d288b3a3caf75d541ffaae3aab386c8
SmallMolecule	PhenotypicFeature	predisposes	BioThings SEMMEDDB API	1d288b3a3caf75d541ffaae3aab386c8
SmallMolecule	PhenotypicFeature	prevents	BioThings SEMMEDDB API	1d288b3a3caf75d541ffaae3aab386c8
SmallMolecule	PhenotypicFeature	related_to	BioThings SEMMEDDB API	1d288b3a3caf75d541ffaae3aab386c8
SmallMolecule	PhenotypicFeature	treats	BioThings SEMMEDDB API	1d288b3a3caf75d541ffaae3aab386c8
SmallMolecule	PhysiologicalProcess	affected_by	BioThings SEMMEDDB API	1d288b3a3caf75d541ffaae3aab386c8
SmallMolecule	PhysiologicalProcess	affects	BioThings SEMMEDDB API	1d288b3a3caf75d541ffaae3aab386c8
SmallMolecule	PhysiologicalProcess	causes	BioThings SEMMEDDB API	1d288b3a3caf75d541ffaae3aab386c8
SmallMolecule	PhysiologicalProcess	disrupts	BioThings SEMMEDDB API	1d288b3a3caf75d541ffaae3aab386c8
SmallMolecule	PhysiologicalProcess	produced_by	BioThings SEMMEDDB API	1d288b3a3caf75d541ffaae3aab386c8
SmallMolecule	PhysiologicalProcess	related_to	BioThings SEMMEDDB API	1d288b3a3caf75d541ffaae3aab386c8
SmallMolecule	Plant	located_in	BioThings SEMMEDDB API	1d288b3a3caf75d541ffaae3aab386c8
SmallMolecule	Polypeptide	affected_by	BioThings SEMMEDDB API	1d288b3a3caf75d541ffaae3aab386c8
SmallMolecule	Polypeptide	affects	BioThings SEMMEDDB API	1d288b3a3caf75d541ffaae3aab386c8
SmallMolecule	Polypeptide	close_match	BioThings SEMMEDDB API	1d288b3a3caf75d541ffaae3aab386c8
SmallMolecule	Polypeptide	coexists_with	BioThings SEMMEDDB API	1d288b3a3caf75d541ffaae3aab386c8
SmallMolecule	Polypeptide	derives_from	BioThings SEMMEDDB API	1d288b3a3caf75d541ffaae3aab386c8
SmallMolecule	Polypeptide	derives_into	BioThings SEMMEDDB API	1d288b3a3caf75d541ffaae3aab386c8
SmallMolecule	Polypeptide	interacts_with	BioThings SEMMEDDB API	1d288b3a3caf75d541ffaae3aab386c8
SmallMolecule	Polypeptide	part_of	BioThings SEMMEDDB API	1d288b3a3caf75d541ffaae3aab386c8
SmallMolecule	Polypeptide	produced_by	BioThings SEMMEDDB API	1d288b3a3caf75d541ffaae3aab386c8
SmallMolecule	Polypeptide	produces	BioThings SEMMEDDB API	1d288b3a3caf75d541ffaae3aab386c8
SmallMolecule	Procedure	close_match	BioThings SEMMEDDB API	1d288b3a3caf75d541ffaae3aab386c8
SmallMolecule	Procedure	is_input_of	BioThings SEMMEDDB API	1d288b3a3caf75d541ffaae3aab386c8
SmallMolecule	Procedure	preceded_by	BioThings SEMMEDDB API	1d288b3a3caf75d541ffaae3aab386c8
SmallMolecule	Procedure	precedes	BioThings SEMMEDDB API	1d288b3a3caf75d541ffaae3aab386c8
SmallMolecule	Protein	affected_by	BioThings SEMMEDDB API	1d288b3a3caf75d541ffaae3aab386c8
SmallMolecule	Protein	affects	BioThings SEMMEDDB API	1d288b3a3caf75d541ffaae3aab386c8
SmallMolecule	Protein	coexists_with	BioThings SEMMEDDB API	1d288b3a3caf75d541ffaae3aab386c8
SmallMolecule	Protein	interacts_with	BioThings SEMMEDDB API	1d288b3a3caf75d541ffaae3aab386c8
SmallMolecule	SmallMolecule	affected_by	BioThings SEMMEDDB API	1d288b3a3caf75d541ffaae3aab386c8
SmallMolecule	SmallMolecule	affects	BioThings SEMMEDDB API	1d288b3a3caf75d541ffaae3aab386c8
SmallMolecule	SmallMolecule	close_match	BioThings SEMMEDDB API	1d288b3a3caf75d541ffaae3aab386c8
SmallMolecule	SmallMolecule	coexists_with	BioThings SEMMEDDB API	1d288b3a3caf75d541ffaae3aab386c8
SmallMolecule	SmallMolecule	derives_from	BioThings SEMMEDDB API	1d288b3a3caf75d541ffaae3aab386c8
SmallMolecule	SmallMolecule	derives_into	BioThings SEMMEDDB API	1d288b3a3caf75d541ffaae3aab386c8
SmallMolecule	SmallMolecule	has_part	BioThings SEMMEDDB API	1d288b3a3caf75d541ffaae3aab386c8
SmallMolecule	SmallMolecule	interacts_with	BioThings SEMMEDDB API	1d288b3a3caf75d541ffaae3aab386c8
SmallMolecule	SmallMolecule	part_of	BioThings SEMMEDDB API	1d288b3a3caf75d541ffaae3aab386c8
SmallMolecule	SmallMolecule	produced_by	BioThings SEMMEDDB API	1d288b3a3caf75d541ffaae3aab386c8
SmallMolecule	SmallMolecule	produces	BioThings SEMMEDDB API	1d288b3a3caf75d541ffaae3aab386c8
SmallMolecule	Virus	located_in	BioThings SEMMEDDB API	1d288b3a3caf75d541ffaae3aab386c8
SmallMolecule	Virus	part_of	BioThings SEMMEDDB API	1d288b3a3caf75d541ffaae3aab386c8
SmallMolecule	Virus	prevents	BioThings SEMMEDDB API	1d288b3a3caf75d541ffaae3aab386c8
SmallMolecule	Virus	treats	BioThings SEMMEDDB API	1d288b3a3caf75d541ffaae3aab386c8
Virus	AnatomicalEntity	has_part	BioThings SEMMEDDB API	1d288b3a3caf75d541ffaae3aab386c8
Virus	AnatomicalEntity	located_in	BioThings SEMMEDDB API	1d288b3a3caf75d541ffaae3aab386c8
Virus	Bacterium	interacts_with	BioThings SEMMEDDB API	1d288b3a3caf75d541ffaae3aab386c8
Virus	BiologicalEntity	has_part	BioThings SEMMEDDB API	1d288b3a3caf75d541ffaae3aab386c8
Virus	BiologicalEntity	location_of	BioThings SEMMEDDB API	1d288b3a3caf75d541ffaae3aab386c8
Virus	BiologicalEntity	prevented_by	BioThings SEMMEDDB API	1d288b3a3caf75d541ffaae3aab386c8
Virus	Cell	has_part	BioThings SEMMEDDB API	1d288b3a3caf75d541ffaae3aab386c8
Virus	Cell	located_in	BioThings SEMMEDDB API	1d288b3a3caf75d541ffaae3aab386c8
Virus	CellularComponent	has_part	BioThings SEMMEDDB API	1d288b3a3caf75d541ffaae3aab386c8
Virus	CellularComponent	located_in	BioThings SEMMEDDB API	1d288b3a3caf75d541ffaae3aab386c8
Virus	Cohort	occurs_in	BioThings SEMMEDDB API	1d288b3a3caf75d541ffaae3aab386c8
Virus	Device	is_diagnosed_by	BioThings SEMMEDDB API	1d288b3a3caf75d541ffaae3aab386c8
Virus	Disease	affected_by	BioThings SEMMEDDB API	1d288b3a3caf75d541ffaae3aab386c8
Virus	Disease	causes	BioThings SEMMEDDB API	1d288b3a3caf75d541ffaae3aab386c8
Virus	Disease	coexists_with	BioThings SEMMEDDB API	1d288b3a3caf75d541ffaae3aab386c8
Virus	Disease	has_part	BioThings SEMMEDDB API	1d288b3a3caf75d541ffaae3aab386c8
Virus	Disease	interacts_with	BioThings SEMMEDDB API	1d288b3a3caf75d541ffaae3aab386c8
Virus	Disease	located_in	BioThings SEMMEDDB API	1d288b3a3caf75d541ffaae3aab386c8
Virus	Fungus	interacts_with	BioThings SEMMEDDB API	1d288b3a3caf75d541ffaae3aab386c8
Virus	Gene	has_part	BioThings SEMMEDDB API	1d288b3a3caf75d541ffaae3aab386c8
Virus	Gene	location_of	BioThings SEMMEDDB API	1d288b3a3caf75d541ffaae3aab386c8
Virus	Gene	treated_by	BioThings SEMMEDDB API	1d288b3a3caf75d541ffaae3aab386c8
Virus	GrossAnatomicalStructure	has_part	BioThings SEMMEDDB API	1d288b3a3caf75d541ffaae3aab386c8
Virus	GrossAnatomicalStructure	located_in	BioThings SEMMEDDB API	1d288b3a3caf75d541ffaae3aab386c8
Virus	NucleicAcidEntity	has_part	BioThings SEMMEDDB API	1d288b3a3caf75d541ffaae3aab386c8
Virus	NucleicAcidEntity	location_of	BioThings SEMMEDDB API	1d288b3a3caf75d541ffaae3aab386c8
Virus	PathologicalProcess	affected_by	BioThings SEMMEDDB API	1d288b3a3caf75d541ffaae3aab386c8
Virus	PathologicalProcess	causes	BioThings SEMMEDDB API	1d288b3a3caf75d541ffaae3aab386c8
Virus	Phenomenon	affected_by	BioThings SEMMEDDB API	1d288b3a3caf75d541ffaae3aab386c8
Virus	PhysiologicalProcess	affected_by	BioThings SEMMEDDB API	1d288b3a3caf75d541ffaae3aab386c8
Virus	PhysiologicalProcess	causes	BioThings SEMMEDDB API	1d288b3a3caf75d541ffaae3aab386c8
Virus	Polypeptide	has_part	BioThings SEMMEDDB API	1d288b3a3caf75d541ffaae3aab386c8
Virus	Polypeptide	location_of	BioThings SEMMEDDB API	1d288b3a3caf75d541ffaae3aab386c8
Virus	Polypeptide	treated_by	BioThings SEMMEDDB API	1d288b3a3caf75d541ffaae3aab386c8
Virus	Procedure	is_diagnosed_by	BioThings SEMMEDDB API	1d288b3a3caf75d541ffaae3aab386c8
Virus	Procedure	prevented_by	BioThings SEMMEDDB API	1d288b3a3caf75d541ffaae3aab386c8
Virus	Procedure	treated_by	BioThings SEMMEDDB API	1d288b3a3caf75d541ffaae3aab386c8
Virus	Protein	has_part	BioThings SEMMEDDB API	1d288b3a3caf75d541ffaae3aab386c8
Virus	Protein	location_of	BioThings SEMMEDDB API	1d288b3a3caf75d541ffaae3aab386c8
Virus	SmallMolecule	has_part	BioThings SEMMEDDB API	1d288b3a3caf75d541ffaae3aab386c8
Virus	SmallMolecule	location_of	BioThings SEMMEDDB API	1d288b3a3caf75d541ffaae3aab386c8
Virus	SmallMolecule	prevented_by	BioThings SEMMEDDB API	1d288b3a3caf75d541ffaae3aab386c8
Virus	SmallMolecule	treated_by	BioThings SEMMEDDB API	1d288b3a3caf75d541ffaae3aab386c8
Virus	Virus	coexists_with	BioThings SEMMEDDB API	1d288b3a3caf75d541ffaae3aab386c8
Virus	Virus	interacts_with	BioThings SEMMEDDB API	1d288b3a3caf75d541ffaae3aab386c8
AnatomicalEntity	AnatomicalEntity	coexists_with	BioThings UBERON API	ec6d76016ef40f284359d17fbf78df20
AnatomicalEntity	AnatomicalEntity	develops_from	BioThings UBERON API	ec6d76016ef40f284359d17fbf78df20
AnatomicalEntity	AnatomicalEntity	develops_into	BioThings UBERON API	ec6d76016ef40f284359d17fbf78df20
AnatomicalEntity	AnatomicalEntity	has_part	BioThings UBERON API	ec6d76016ef40f284359d17fbf78df20
AnatomicalEntity	AnatomicalEntity	located_in	BioThings UBERON API	ec6d76016ef40f284359d17fbf78df20
AnatomicalEntity	AnatomicalEntity	location_of	BioThings UBERON API	ec6d76016ef40f284359d17fbf78df20
AnatomicalEntity	AnatomicalEntity	part_of	BioThings UBERON API	ec6d76016ef40f284359d17fbf78df20
AnatomicalEntity	AnatomicalEntity	subclass_of	BioThings UBERON API	ec6d76016ef40f284359d17fbf78df20
AnatomicalEntity	AnatomicalEntity	superclass_of	BioThings UBERON API	ec6d76016ef40f284359d17fbf78df20
Disease	Gene	related_to	CTD API	0212611d1c670f9107baf00b77f0889a
Disease	SmallMolecule	related_to	CTD API	0212611d1c670f9107baf00b77f0889a
Gene	SmallMolecule	related_to	CTD API	0212611d1c670f9107baf00b77f0889a
Pathway	Gene	has_participant	CTD API	0212611d1c670f9107baf00b77f0889a
SmallMolecule	BiologicalProcess	related_to	CTD API	0212611d1c670f9107baf00b77f0889a
SmallMolecule	CellularComponent	related_to	CTD API	0212611d1c670f9107baf00b77f0889a
SmallMolecule	Gene	related_to	CTD API	0212611d1c670f9107baf00b77f0889a
SmallMolecule	MolecularActivity	related_to	CTD API	0212611d1c670f9107baf00b77f0889a
Gene	MolecularActivity	enables	EBI Proteins API	43af91b3d7cae43591083bff9d75c6dd
SequenceVariant	Gene	is_sequence_variant_of	LitVar API	dca415f2d792976af9d642b7e73f7a41
Disease	Gene	condition_associated_with_gene	Multiomics BigGIM-DrugResponse KP API	adf20dd6ff23dfe18e8e012bde686e31
Disease	Gene	has_biomarker	Multiomics BigGIM-DrugResponse KP API	adf20dd6ff23dfe18e8e012bde686e31
Gene	Disease	biomarker_for	Multiomics BigGIM-DrugResponse KP API	adf20dd6ff23dfe18e8e012bde686e31
Gene	Disease	gene_associated_with_condition	Multiomics BigGIM-DrugResponse KP API	adf20dd6ff23dfe18e8e012bde686e31
Gene	Gene	genetically_interacts_with	Multiomics BigGIM-DrugResponse KP API	adf20dd6ff23dfe18e8e012bde686e31
Gene	Gene	negatively_correlated_with	Multiomics BigGIM-DrugResponse KP API	adf20dd6ff23dfe18e8e012bde686e31
Gene	Gene	physically_interacts_with	Multiomics BigGIM-DrugResponse KP API	adf20dd6ff23dfe18e8e012bde686e31
Gene	Gene	positively_correlated_with	Multiomics BigGIM-DrugResponse KP API	adf20dd6ff23dfe18e8e012bde686e31
Gene	SmallMolecule	associated_with_resistance_to	Multiomics BigGIM-DrugResponse KP API	adf20dd6ff23dfe18e8e012bde686e31
Gene	SmallMolecule	associated_with_sensitivity_to	Multiomics BigGIM-DrugResponse KP API	adf20dd6ff23dfe18e8e012bde686e31
Gene	SmallMolecule	physically_interacts_with	Multiomics BigGIM-DrugResponse KP API	adf20dd6ff23dfe18e8e012bde686e31
SmallMolecule	Gene	physically_interacts_with	Multiomics BigGIM-DrugResponse KP API	adf20dd6ff23dfe18e8e012bde686e31
SmallMolecule	Gene	resistance_associated_with	Multiomics BigGIM-DrugResponse KP API	adf20dd6ff23dfe18e8e012bde686e31
SmallMolecule	Gene	sensitivity_associated_with	Multiomics BigGIM-DrugResponse KP API	adf20dd6ff23dfe18e8e012bde686e31
Disease	Treatment	related_to	Multiomics ClinicalTrials KP	08a5ddcde71b4bf838327ef469076acd
Treatment	Disease	related_to	Multiomics ClinicalTrials KP	08a5ddcde71b4bf838327ef469076acd
Disease	Disease	associated_with	Multiomics EHR Risk KP API	d86a24f6027ffe778f84ba10a7a1861a
Disease	PhenotypicFeature	associated_with	Multiomics EHR Risk KP API	d86a24f6027ffe778f84ba10a7a1861a
Disease	Procedure	associated_with	Multiomics EHR Risk KP API	d86a24f6027ffe778f84ba10a7a1861a
Disease	SmallMolecule	associated_with	Multiomics EHR Risk KP API	d86a24f6027ffe778f84ba10a7a1861a
PhenotypicFeature	Disease	associated_with	Multiomics EHR Risk KP API	d86a24f6027ffe778f84ba10a7a1861a
PhenotypicFeature	PhenotypicFeature	associated_with	Multiomics EHR Risk KP API	d86a24f6027ffe778f84ba10a7a1861a
PhenotypicFeature	Procedure	associated_with	Multiomics EHR Risk KP API	d86a24f6027ffe778f84ba10a7a1861a
PhenotypicFeature	SmallMolecule	associated_with	Multiomics EHR Risk KP API	d86a24f6027ffe778f84ba10a7a1861a
Procedure	Disease	associated_with	Multiomics EHR Risk KP API	d86a24f6027ffe778f84ba10a7a1861a
Procedure	PhenotypicFeature	associated_with	Multiomics EHR Risk KP API	d86a24f6027ffe778f84ba10a7a1861a
Procedure	SmallMolecule	associated_with	Multiomics EHR Risk KP API	d86a24f6027ffe778f84ba10a7a1861a
SmallMolecule	Disease	associated_with	Multiomics EHR Risk KP API	d86a24f6027ffe778f84ba10a7a1861a
SmallMolecule	PhenotypicFeature	associated_with	Multiomics EHR Risk KP API	d86a24f6027ffe778f84ba10a7a1861a
SmallMolecule	Procedure	associated_with	Multiomics EHR Risk KP API	d86a24f6027ffe778f84ba10a7a1861a
ClinicalFinding	ClinicalFinding	correlated_with	Multiomics Wellness KP API	02af7d098ab304e80d6f4806c3527027
ClinicalFinding	Protein	correlated_with	Multiomics Wellness KP API	02af7d098ab304e80d6f4806c3527027
ClinicalFinding	SmallMolecule	correlated_with	Multiomics Wellness KP API	02af7d098ab304e80d6f4806c3527027
Protein	ClinicalFinding	correlated_with	Multiomics Wellness KP API	02af7d098ab304e80d6f4806c3527027
Protein	Protein	correlated_with	Multiomics Wellness KP API	02af7d098ab304e80d6f4806c3527027
Protein	SmallMolecule	correlated_with	Multiomics Wellness KP API	02af7d098ab304e80d6f4806c3527027
SmallMolecule	ClinicalFinding	correlated_with	Multiomics Wellness KP API	02af7d098ab304e80d6f4806c3527027
SmallMolecule	Protein	correlated_with	Multiomics Wellness KP API	02af7d098ab304e80d6f4806c3527027
SmallMolecule	SmallMolecule	correlated_with	Multiomics Wellness KP API	02af7d098ab304e80d6f4806c3527027
Disease	SmallMolecule	adverse_event_of	MyChem.info API	8f08d1446e0bb9c2b323713ce83e2bd3
Disease	SmallMolecule	has_contraindication	MyChem.info API	8f08d1446e0bb9c2b323713ce83e2bd3
Disease	SmallMolecule	treated_by	MyChem.info API	8f08d1446e0bb9c2b323713ce83e2bd3
Gene	SmallMolecule	interacts_with	MyChem.info API	8f08d1446e0bb9c2b323713ce83e2bd3
MolecularActivity	SmallMolecule	has_participant	MyChem.info API	8f08d1446e0bb9c2b323713ce83e2bd3
SmallMolecule	Disease	contraindicated_for	MyChem.info API	8f08d1446e0bb9c2b323713ce83e2bd3
SmallMolecule	Disease	has_adverse_event	MyChem.info API	8f08d1446e0bb9c2b323713ce83e2bd3
SmallMolecule	Disease	treats	MyChem.info API	8f08d1446e0bb9c2b323713ce83e2bd3
SmallMolecule	Gene	affects	MyChem.info API	8f08d1446e0bb9c2b323713ce83e2bd3
SmallMolecule	Gene	interacts_with	MyChem.info API	8f08d1446e0bb9c2b323713ce83e2bd3
SmallMolecule	Gene	physically_interacts_with	MyChem.info API	8f08d1446e0bb9c2b323713ce83e2bd3
SmallMolecule	MolecularActivity	participates_in	MyChem.info API	8f08d1446e0bb9c2b323713ce83e2bd3
Disease	Disease	caused_by	MyDisease.info API	671b45c0301c8624abbd26ae78449ca2
Disease	Disease	causes	MyDisease.info API	671b45c0301c8624abbd26ae78449ca2
Disease	Disease	contributes_to	MyDisease.info API	671b45c0301c8624abbd26ae78449ca2
Disease	Disease	contribution_from	MyDisease.info API	671b45c0301c8624abbd26ae78449ca2
Disease	Disease	has_part	MyDisease.info API	671b45c0301c8624abbd26ae78449ca2
Disease	Disease	part_of	MyDisease.info API	671b45c0301c8624abbd26ae78449ca2
Disease	Disease	similar_to	MyDisease.info API	671b45c0301c8624abbd26ae78449ca2
Disease	Disease	subclass_of	MyDisease.info API	671b45c0301c8624abbd26ae78449ca2
Disease	Disease	superclass_of	MyDisease.info API	671b45c0301c8624abbd26ae78449ca2
Disease	Gene	condition_associated_with_gene	MyDisease.info API	671b45c0301c8624abbd26ae78449ca2
Disease	PhenotypicFeature	has_phenotype	MyDisease.info API	671b45c0301c8624abbd26ae78449ca2
Disease	SequenceVariant	related_to	MyDisease.info API	671b45c0301c8624abbd26ae78449ca2
Disease	SmallMolecule	related_to	MyDisease.info API	671b45c0301c8624abbd26ae78449ca2
Gene	Disease	gene_associated_with_condition	MyDisease.info API	671b45c0301c8624abbd26ae78449ca2
PhenotypicFeature	Disease	phenotype_of	MyDisease.info API	671b45c0301c8624abbd26ae78449ca2
SequenceVariant	Disease	related_to	MyDisease.info API	671b45c0301c8624abbd26ae78449ca2
SmallMolecule	Disease	related_to	MyDisease.info API	671b45c0301c8624abbd26ae78449ca2
BiologicalProcess	Gene	has_participant	MyGene.info API	59dce17363dce279d389100834e43648
CellularComponent	Gene	has_active_component	MyGene.info API	59dce17363dce279d389100834e43648
Disease	Gene	related_to	MyGene.info API	59dce17363dce279d389100834e43648
Gene	BiologicalProcess	participates_in	MyGene.info API	59dce17363dce279d389100834e43648
Gene	CellularComponent	active_in	MyGene.info API	59dce17363dce279d389100834e43648
Gene	Disease	related_to	MyGene.info API	59dce17363dce279d389100834e43648
Gene	Gene	homologous_to	MyGene.info API	59dce17363dce279d389100834e43648
Gene	MolecularActivity	enables	MyGene.info API	59dce17363dce279d389100834e43648
Gene	Pathway	participates_in	MyGene.info API	59dce17363dce279d389100834e43648
MolecularActivity	Gene	enabled_by	MyGene.info API	59dce17363dce279d389100834e43648
Pathway	Gene	has_participant	MyGene.info API	59dce17363dce279d389100834e43648
Disease	Gene	affected_by	MyVariant.info API	09c8782d9f4027712e65b95424adba79
Disease	Gene	related_to	MyVariant.info API	09c8782d9f4027712e65b95424adba79
Disease	SequenceVariant	affected_by	MyVariant.info API	09c8782d9f4027712e65b95424adba79
Disease	SequenceVariant	related_to	MyVariant.info API	09c8782d9f4027712e65b95424adba79
Gene	Disease	affects	MyVariant.info API	09c8782d9f4027712e65b95424adba79
Gene	Disease	related_to	MyVariant.info API	09c8782d9f4027712e65b95424adba79
Gene	SequenceVariant	has_sequence_variant	MyVariant.info API	09c8782d9f4027712e65b95424adba79
SequenceVariant	Disease	affects	MyVariant.info API	09c8782d9f4027712e65b95424adba79
SequenceVariant	Disease	related_to	MyVariant.info API	09c8782d9f4027712e65b95424adba79
SequenceVariant	Gene	is_sequence_variant_of	MyVariant.info API	09c8782d9f4027712e65b95424adba79
Disease	Disease	superclass_of	Ontology Lookup Service API	1c056ffc7ed0dd1229e71c4752239465
MolecularActivity	MolecularActivity	superclass_of	QuickGO API	1f277e1563fcfd124bfae2cc3c4bcdec
Disease	Gene	affected_by	Text Mining Targeted Association API	978fe380a147a8641caf72320862697b
Disease	Gene	contribution_from	Text Mining Targeted Association API	978fe380a147a8641caf72320862697b
Disease	SmallMolecule	contribution_from	Text Mining Targeted Association API	978fe380a147a8641caf72320862697b
Disease	SmallMolecule	treated_by	Text Mining Targeted Association API	978fe380a147a8641caf72320862697b
Gene	Disease	affects	Text Mining Targeted Association API	978fe380a147a8641caf72320862697b
Gene	Disease	contributes_to	Text Mining Targeted Association API	978fe380a147a8641caf72320862697b
Gene	Gene	regulated_by	Text Mining Targeted Association API	978fe380a147a8641caf72320862697b
Gene	Gene	regulates	Text Mining Targeted Association API	978fe380a147a8641caf72320862697b
Gene	PhenotypicFeature	affects	Text Mining Targeted Association API	978fe380a147a8641caf72320862697b
Gene	PhenotypicFeature	contributes_to	Text Mining Targeted Association API	978fe380a147a8641caf72320862697b
Gene	SmallMolecule	affected_by	Text Mining Targeted Association API	978fe380a147a8641caf72320862697b
PhenotypicFeature	Gene	affected_by	Text Mining Targeted Association API	978fe380a147a8641caf72320862697b
PhenotypicFeature	Gene	contribution_from	Text Mining Targeted Association API	978fe380a147a8641caf72320862697b
PhenotypicFeature	SmallMolecule	contribution_from	Text Mining Targeted Association API	978fe380a147a8641caf72320862697b
PhenotypicFeature	SmallMolecule	treated_by	Text Mining Targeted Association API	978fe380a147a8641caf72320862697b
SmallMolecule	Disease	contributes_to	Text Mining Targeted Association API	978fe380a147a8641caf72320862697b
SmallMolecule	Disease	treats	Text Mining Targeted Association API	978fe380a147a8641caf72320862697b
SmallMolecule	Gene	affects	Text Mining Targeted Association API	978fe380a147a8641caf72320862697b
SmallMolecule	PhenotypicFeature	contributes_to	Text Mining Targeted Association API	978fe380a147a8641caf72320862697b
SmallMolecule	PhenotypicFeature	treats	Text Mining Targeted Association API	978fe380a147a8641caf72320862697b
